# Supplementary material for: Contributions of cortical neuron firing patterns, synaptic connectivity, and plasticity to task performance
Source: Nat Commun. 2024 Jul 17;15:6023. doi: 10.1038/s41467-024-49895-6 (PMC11255273; doi:10.1038/s41467-024-49895-6)
Supplement: Supplementary file 4 — Source Data [file 41467_2024_49895_MOESM4_ESM.xlsx]

## Sheet: Fig 1b
Figure 1b
	animal	D_prime
	1	3.2
	2	2.7
	3	2.6
	4	3.8
	5	1.9
	6	3.2
	7	2.8
	8	2.3
	9	2.3
	10	2.5
	11	4.9
	12	2.4
	13	2.4
	14	2.4
	15	3

## Sheet: Fig 1e
Figure 1e
	animal	neuron	R
	AC_01052016	1	2.16096
	AC_01062016	0	0.436027
	AC_01072016	0	0.235299
	AC_01072016	1	1.5162
	AC_01072016	3	0.4375
	AC_01082016	0	0.227082
	AC_01082016	1	2.23371
	AC_01122016	0	1.47184
	AC_01122016	1	0.599946
	AC_02192014	1	0.105902
	AC_02192014	2	0.707475
	AC_02192014	3	0.459732
	AC_02212014_2	0	0.618055
	AC_02212014_2	1	2.39754
	AC_02212014_2	3	0.844264
	AC_02222014	1	0.241765
	AC_02222014	4	0.682403
	AC_02272014	0	0.123457
	AC_02272014	1	5.88082
	AC_02272014	2	0.650674
	AC_02272014_2	0	6.08058
	AC_02272014_2	1	1.3638
	AC_02282014	0	0.432099
	AC_02282014	1	0.723683
	AC_02282014	2	0.982712
	AC_02282014	3	1.5172
	AC_03202014	0	0.469484
	AC_04042014	0	2.19276
	AC_04212014	0	2.67213
	AC_04212014	1	1.44
	AC_04212014	2	1.74483
	AC_04212014	3	0.5696
	AC_04212015	0	0.436748
	AC_04222014	0	0.516696
	AC_04222014	1	0.729147
	AC_04222014	4	0.525454
	AC_04222014	5	0.202229
	AC_04232014	0	3.90458
	AC_04232014	1	0.792948
	AC_04232014	2	0.468037
	AC_04232014	3	0.0684932
	AC_04232015	1	0.888907
	AC_04242015	0	1.02941
	AC_04242015	1	0.170251
	AC_04242015	2	0.391156
	AC_04252014	0	0.855457
	AC_04252014	2	0.298285
	AC_04252014	3	0.37313
	AC_04272014	0	1.86655
	AC_04282014	0	0.529247
	AC_04282014	1	1.16555
	AC_04282015	0	0.902337
	AC_04282015	1	0.670408
	AC_04302014	0	1.16224
	AC_04302014	1	0.546356
	AC_04302014	2	2.05702
	AC_08282013	1	4.25942
	AC_08282013	3	2.26213
	AC_08282013	6	1.66313
	AC_08282013	9	0.717711
	AC_08282013	10	0.908894
	AC_09142013	0	1.47402
	AC_09142013	1	0.838724
	AC_09192013	0	0.138252
	AC_09192013	2	0.740987
	AC_09192013	3	0.800603
	AC_09192013	4	0.566343
	AC_09192013	6	2.79388
	AC_09192013	7	1.58047
	AC_09192013	8	5.6991
	AC_10292013	0	1.76689
	AC_11262013	0	0.618804
	AC_12092016	0	0.343133
	AC_12092016	1	0.706406
	AC_12102016	0	0.230021
	AC_12102016	1	0.384543
	AC_12102016	2	1.30805
	AC_12112016	0	0.481838
	AC_12112016	1	0.787281
	AC_12122016	0	0.656336
	AC_12132016	0	0.224708
	AC_12132016	1	1.02228
	AC_12142016	0	0.603475
	AC_12142016	1	0.411067
	AC_12142016	2	1.07387
	AC_12142016	3	0.300009
	AC_12152016	0	2.23965
	AC_12162016	1	0.826431
	AC_12182015	0	1.23254
	AC_12182015	1	0.346695
	AC_12182015	2	0.483833
	AC_12212015	0	1.74962
	AC_12212015	1	0.385339
	AC_12212015	3	4.06539
	AC_12212015	4	0.779377
	AC_12212016	0	2.842
	AC_12212016	1	0.91266
	AC_12212016	2	1.45493
	AC_12222015	0	1.14717
	AC_12222015	1	0.742627
	AC_12222015	2	1.58917
	AC_12302015	0	1.13125
	AC_12302015	1	7.82537

## Sheet: Fig 1g
Figure 1g
	animal	D_prime
	mni01	2.16
	mni02	1.22
	mni03	2.58
	mni04	1.7
	mni05	3.21
	mni06	2.81
	mni07	3.49

## Sheet: Fig 1j
Figure 1j
	animal	cell_num	R
	mni04	1	2.67591
	mni04	1	2.43311
	mni04	1	2.40832
	mni05	1	2.4037
	mni05	2	9.10258
	mni05	2	2.36878
	mni05	3	1.46211
	mni07	1	5.57624
	mni07	1	3.70465
	mni10	1	2.27822
	mni10	2	0.888976
	mni10	2	0.133333
	mni11	1	0.164148
	mni11	1	3.86264
	mni11	2	1.80278
	mni11	2	2.29947
	mni11	3	3.6817
	mni11	4	8.85689
	mni13	1	3.42166
	mni13	2	41.282
	mni13	2	0.712585
	mni13	3	27.3767
	mni13	3	4.53444
	mni14	1	2.9245
	mni14	3	0.69602
	mni14	4	2.43607

## Sheet: Fig 2c
Figure 2c
	network	d_prime
	1	4.34805
	2	4.90401
	3	4.23179
	4	5.1574
	5	4.13865
	6	4.63803
	7	5.1585
	8	4.23118

## Sheet: Fig 2e
Figure 2e	Inactive units were excluded from this analysis. For "Spiking RNN" and "Mouse" this excluded units with mean firing rates less than 1 spike / trial. For "Rat" this excluded cells that did not contain at least 3 spikes / trial on at least 80% of trials (to align with defininition in Insanally et al. 2019).
	source	id	unit/neuron	FR modulation
	Spiking RNN	network-1	1	1.43178
	Spiking RNN	network-1	2	1.95848
	Spiking RNN	network-1	3	2.13688
	Spiking RNN	network-1	4	1.57678
	Spiking RNN	network-1	5	1.8554
	Spiking RNN	network-1	6	1.90066
	Spiking RNN	network-1	7	1.80434
	Spiking RNN	network-1	8	1.24122
	Spiking RNN	network-1	9	1.79461
	Spiking RNN	network-1	10	2.71166
	Spiking RNN	network-1	11	1.42522
	Spiking RNN	network-1	12	1.42675
	Spiking RNN	network-1	13	2.70567
	Spiking RNN	network-1	14	1.34629
	Spiking RNN	network-1	15	3.85008
	Spiking RNN	network-1	16	2.35611
	Spiking RNN	network-1	17	2.70104
	Spiking RNN	network-1	18	1.95224
	Spiking RNN	network-1	19	1.55242
	Spiking RNN	network-1	20	2.41415
	Spiking RNN	network-1	21	1.57995
	Spiking RNN	network-1	22	1.63726
	Spiking RNN	network-1	23	2.80279
	Spiking RNN	network-1	24	2.60732
	Spiking RNN	network-1	25	1.978
	Spiking RNN	network-1	26	1.77781
	Spiking RNN	network-1	27	2.4026
	Spiking RNN	network-1	28	1.38067
	Spiking RNN	network-1	29	1.73241
	Spiking RNN	network-1	30	3.0896
	Spiking RNN	network-1	31	1.36565
	Spiking RNN	network-1	32	1.55503
	Spiking RNN	network-1	33	2.2887
	Spiking RNN	network-1	34	1.64924
	Spiking RNN	network-1	35	3.2339
	Spiking RNN	network-1	36	1.87966
	Spiking RNN	network-1	37	1.9105
	Spiking RNN	network-1	38	3.40312
	Spiking RNN	network-1	39	2.32123
	Spiking RNN	network-1	40	3.50571
	Spiking RNN	network-1	41	1.82774
	Spiking RNN	network-1	42	2.08716
	Spiking RNN	network-1	43	2.21712
	Spiking RNN	network-1	44	3.21141
	Spiking RNN	network-1	45	3.05502
	Spiking RNN	network-1	46	1.53664
	Spiking RNN	network-1	47	2.26122
	Spiking RNN	network-1	48	1.90591
	Spiking RNN	network-1	49	4.91178
	Spiking RNN	network-1	50	1.7644
	Spiking RNN	network-1	51	2.48521
	Spiking RNN	network-1	52	2.37697
	Spiking RNN	network-1	53	2.53106
	Spiking RNN	network-1	54	2.50325
	Spiking RNN	network-1	55	2.47209
	Spiking RNN	network-1	56	1.80918
	Spiking RNN	network-1	57	2.24861
	Spiking RNN	network-1	58	4.37957
	Spiking RNN	network-1	59	3.15634
	Spiking RNN	network-1	60	1.97642
	Spiking RNN	network-1	61	2.40208
	Spiking RNN	network-1	62	2.975
	Spiking RNN	network-1	63	2.80179
	Spiking RNN	network-1	64	2.97405
	Spiking RNN	network-1	65	2.45815
	Spiking RNN	network-1	66	2.39387
	Spiking RNN	network-1	67	2.14607
	Spiking RNN	network-1	68	2.25236
	Spiking RNN	network-1	69	2.86814
	Spiking RNN	network-1	70	2.91815
	Spiking RNN	network-1	71	2.42552
	Spiking RNN	network-1	72	2.17443
	Spiking RNN	network-1	73	2.87837
	Spiking RNN	network-1	74	2.943
	Spiking RNN	network-1	75	3.29621
	Spiking RNN	network-1	76	1.95256
	Spiking RNN	network-1	77	2.37513
	Spiking RNN	network-1	78	2.40832
	Spiking RNN	network-1	79	2.3384
	Spiking RNN	network-1	80	2.73004
	Spiking RNN	network-1	81	2.40117
	Spiking RNN	network-1	82	3.52881
	Spiking RNN	network-1	83	3.65034
	Spiking RNN	network-1	84	2.65424
	Spiking RNN	network-1	85	3.32585
	Spiking RNN	network-1	86	2.30177
	Spiking RNN	network-1	87	9.75465
	Spiking RNN	network-1	88	7.69651
	Spiking RNN	network-1	89	11.749
	Spiking RNN	network-1	90	8.37623
	Spiking RNN	network-1	91	7.575
	Spiking RNN	network-1	92	11.9106
	Spiking RNN	network-1	93	9.15055
	Spiking RNN	network-1	94	9.69681
	Spiking RNN	network-1	95	10.2882
	Spiking RNN	network-1	96	8.63948
	Spiking RNN	network-1	97	8.74393
	Spiking RNN	network-1	98	9.30568
	Spiking RNN	network-1	99	12.2232
	Spiking RNN	network-1	100	8.50368
	Spiking RNN	network-1	101	9.97036
	Spiking RNN	network-1	102	9.14447
	Spiking RNN	network-1	103	9.03549
	Spiking RNN	network-1	104	8.77589
	Spiking RNN	network-1	105	7.41367
	Spiking RNN	network-1	106	8.62732
	Spiking RNN	network-1	107	9.19626
	Spiking RNN	network-1	108	8.79364
	Spiking RNN	network-1	109	10.5862
	Spiking RNN	network-1	110	8.36977
	Spiking RNN	network-1	111	7.44937
	Spiking RNN	network-1	112	13.6873
	Spiking RNN	network-1	113	10.8125
	Spiking RNN	network-1	114	9.17432
	Spiking RNN	network-1	115	9.69359
	Spiking RNN	network-1	116	2.42513
	Spiking RNN	network-1	117	1.30982
	Spiking RNN	network-1	118	1.82483
	Spiking RNN	network-1	119	2.36604
	Spiking RNN	network-1	120	1.85826
	Spiking RNN	network-1	121	2.08402
	Spiking RNN	network-1	122	1.77095
	Spiking RNN	network-1	123	1.82654
	Spiking RNN	network-1	124	1.57043
	Spiking RNN	network-1	125	1.99578
	Spiking RNN	network-1	126	2.01122
	Spiking RNN	network-1	127	2.01324
	Spiking RNN	network-1	128	1.81125
	Spiking RNN	network-1	129	1.71828
	Spiking RNN	network-1	130	1.796
	Spiking RNN	network-1	131	2.04359
	Spiking RNN	network-1	132	2.09001
	Spiking RNN	network-1	133	2.05973
	Spiking RNN	network-1	134	1.93084
	Spiking RNN	network-1	135	2.30014
	Spiking RNN	network-1	136	2.42822
	Spiking RNN	network-1	137	1.8765
	Spiking RNN	network-1	138	1.68671
	Spiking RNN	network-1	139	2.82013
	Spiking RNN	network-1	140	1.73512
	Spiking RNN	network-1	141	2.22626
	Spiking RNN	network-1	142	1.62519
	Spiking RNN	network-1	143	1.57678
	Spiking RNN	network-1	144	4.45449
	Spiking RNN	network-1	145	3.74441
	Spiking RNN	network-1	146	2.49061
	Spiking RNN	network-1	147	2.35053
	Spiking RNN	network-1	148	2.27555
	Spiking RNN	network-1	149	2.25638
	Spiking RNN	network-1	150	3.31681
	Spiking RNN	network-1	151	2.41997
	Spiking RNN	network-1	152	2.00577
	Spiking RNN	network-1	153	2.42706
	Spiking RNN	network-1	154	2.56479
	Spiking RNN	network-1	155	2.10297
	Spiking RNN	network-1	156	2.21148
	Spiking RNN	network-1	157	2.31908
	Spiking RNN	network-1	158	2.73233
	Spiking RNN	network-1	159	2.47108
	Spiking RNN	network-1	160	2.65953
	Spiking RNN	network-1	161	1.97563
	Spiking RNN	network-1	162	2.32648
	Spiking RNN	network-1	163	2.17629
	Spiking RNN	network-1	164	2.65012
	Spiking RNN	network-1	165	3.90008
	Spiking RNN	network-1	166	2.63865
	Spiking RNN	network-1	167	2.15015
	Spiking RNN	network-1	168	2.93694
	Spiking RNN	network-1	169	2.60348
	Spiking RNN	network-1	170	2.80279
	Spiking RNN	network-1	171	2.44349
	Spiking RNN	network-1	172	3.45444
	Spiking RNN	network-1	173	1.63191
	Spiking RNN	network-1	174	1.54151
	Spiking RNN	network-1	175	2.83593
	Spiking RNN	network-1	176	1.90394
	Spiking RNN	network-1	177	1.96866
	Spiking RNN	network-1	178	2.07636
	Spiking RNN	network-1	179	1.52828
	Spiking RNN	network-1	180	1.79618
	Spiking RNN	network-1	181	1.46991
	Spiking RNN	network-1	182	1.6869
	Spiking RNN	network-1	183	1.76299
	Spiking RNN	network-1	184	1.42215
	Spiking RNN	network-1	185	3.9885
	Spiking RNN	network-1	186	2.54951
	Spiking RNN	network-1	187	1.93536
	Spiking RNN	network-1	188	2.27843
	Spiking RNN	network-1	189	2.10015
	Spiking RNN	network-1	190	1.70459
	Spiking RNN	network-1	191	1.85826
	Spiking RNN	network-1	192	1.92516
	Spiking RNN	network-1	193	2.10505
	Spiking RNN	network-1	194	1.41421
	Spiking RNN	network-1	195	2.40754
	Spiking RNN	network-1	196	1.28695
	Spiking RNN	network-1	197	3.38831
	Spiking RNN	network-1	198	1.88564
	Spiking RNN	network-1	199	2.66423
	Spiking RNN	network-1	200	2.92543
	Spiking RNN	network-1	201	2.84088
	Spiking RNN	network-1	202	1.58134
	Spiking RNN	network-1	203	1.30504
	Spiking RNN	network-1	204	1.45774
	Spiking RNN	network-1	205	2.26067
	Spiking RNN	network-1	206	1.76086
	Spiking RNN	network-1	207	0.853302
	Spiking RNN	network-1	208	2.01944
	Spiking RNN	network-1	209	1.14264
	Spiking RNN	network-1	210	0.626997
	Spiking RNN	network-1	211	2.87021
	Spiking RNN	network-1	212	1.171
	Spiking RNN	network-1	213	1.42215
	Spiking RNN	network-1	214	1.37045
	Spiking RNN	network-1	215	1.81056
	Spiking RNN	network-1	216	1.09345
	Spiking RNN	network-1	217	1.7221
	Spiking RNN	network-1	218	1.48661
	Spiking RNN	network-1	219	1.40912
	Spiking RNN	network-1	220	1.49101
	Spiking RNN	network-1	221	1.01304
	Spiking RNN	network-1	222	1.21758
	Spiking RNN	network-1	223	1.60176
	Spiking RNN	network-1	224	1.44265
	Spiking RNN	network-1	225	1.7077
	Spiking RNN	network-1	226	1.5405
	Spiking RNN	network-1	227	1.06888
	Spiking RNN	network-1	228	0.941409
	Spiking RNN	network-1	229	0.855132
	Spiking RNN	network-1	230	1.2026
	Spiking RNN	network-1	231	1.44503
	Spiking RNN	network-1	232	1.02042
	Spiking RNN	network-1	233	1.03592
	Spiking RNN	network-1	234	0.807001
	Spiking RNN	network-1	235	2.83064
	Spiking RNN	network-1	236	0.883883
	Spiking RNN	network-1	237	2.0039
	Spiking RNN	network-1	238	1.62115
	Spiking RNN	network-1	239	2.03731
	Spiking RNN	network-1	240	1.29059
	Spiking RNN	network-1	241	0.797653
	Spiking RNN	network-1	242	2.97742
	Spiking RNN	network-1	243	2.42809
	Spiking RNN	network-1	244	0.505594
	Spiking RNN	network-1	245	1.60078
	Spiking RNN	network-1	246	1.75535
	Spiking RNN	network-1	247	0.956883
	Spiking RNN	network-1	248	0.614919
	Spiking RNN	network-1	249	1.48703
	Spiking RNN	network-1	250	0.896172
	Spiking RNN	network-1	251	0.906228
	Spiking RNN	network-1	252	2.19317
	Spiking RNN	network-1	253	0.353553
	Spiking RNN	network-1	254	2.17097
	Spiking RNN	network-1	255	1.60078
	Spiking RNN	network-1	256	1.62115
	Spiking RNN	network-1	257	2.25056
	Spiking RNN	network-1	258	1.15596
	Spiking RNN	network-1	259	1.57837
	Spiking RNN	network-1	260	1.2013
	Spiking RNN	network-1	261	0.818917
	Spiking RNN	network-1	262	1.67947
	Spiking RNN	network-1	263	1.83882
	Spiking RNN	network-1	264	2.41506
	Spiking RNN	network-1	265	1.33627
	Spiking RNN	network-1	266	3.2001
	Spiking RNN	network-1	267	1.35023
	Spiking RNN	network-1	268	1.34629
	Spiking RNN	network-1	269	0.285044
	Spiking RNN	network-1	270	1.72409
	Spiking RNN	network-1	271	1.06213
	Spiking RNN	network-1	272	1.77095
	Spiking RNN	network-1	273	1.71555
	Spiking RNN	network-1	274	1.5052
	Spiking RNN	network-1	275	0.901734
	Spiking RNN	network-1	276	1.46671
	Spiking RNN	network-1	277	2.3099
	Spiking RNN	network-1	278	1.43571
	Spiking RNN	network-1	279	1.60954
	Spiking RNN	network-1	280	1.44957
	Spiking RNN	network-1	281	1.06125
	Spiking RNN	network-1	282	1.78273
	Spiking RNN	network-1	283	0.735272
	Spiking RNN	network-1	284	1.34001
	Spiking RNN	network-1	285	1.00778
	Spiking RNN	network-1	286	1.3428
	Spiking RNN	network-1	287	1.21912
	Spiking RNN	network-1	288	0.676849
	Spiking RNN	network-1	289	1.00062
	Spiking RNN	network-1	290	1.00902
	Spiking RNN	network-1	291	0.877852
	Spiking RNN	network-1	292	2.29469
	Spiking RNN	network-1	293	1.9928
	Spiking RNN	network-1	294	2.11616
	Spiking RNN	network-1	295	1.80017
	Spiking RNN	network-1	296	0.976281
	Spiking RNN	network-1	297	1.47182
	Spiking RNN	network-1	298	0.632949
	Spiking RNN	network-1	299	2.2809
	Spiking RNN	network-1	300	1.49164
	Spiking RNN	network-1	301	1.54029
	Spiking RNN	network-1	302	1.11636
	Spiking RNN	network-1	303	1.0636
	Spiking RNN	network-1	304	2.36326
	Spiking RNN	network-1	305	1.71191
	Spiking RNN	network-1	306	1.07355
	Spiking RNN	network-1	307	1.07616
	Spiking RNN	network-1	308	0.778621
	Spiking RNN	network-1	309	1.47246
	Spiking RNN	network-1	310	1.23111
	Spiking RNN	network-1	311	1.26194
	Spiking RNN	network-1	312	1.16297
	Spiking RNN	network-1	313	1.73656
	Spiking RNN	network-1	314	1.0335
	Spiking RNN	network-1	315	0.941409
	Spiking RNN	network-1	316	1.03078
	Spiking RNN	network-1	317	0.522015
	Spiking RNN	network-1	318	0.70799
	Spiking RNN	network-1	319	1.46735
	Spiking RNN	network-1	320	1.99531
	Spiking RNN	network-1	321	1.29639
	Spiking RNN	network-1	322	2.28172
	Spiking RNN	network-1	323	0.910014
	Spiking RNN	network-1	324	0.831039
	Spiking RNN	network-1	325	0.883883
	Spiking RNN	network-1	326	1.34397
	Spiking RNN	network-1	327	1.06301
	Spiking RNN	network-1	328	0.964689
	Spiking RNN	network-1	329	1.53968
	Spiking RNN	network-1	330	1.96596
	Spiking RNN	network-1	331	2.30054
	Spiking RNN	network-1	332	1.69853
	Spiking RNN	network-1	333	0.901388
	Spiking RNN	network-1	334	0.956883
	Spiking RNN	network-1	335	0.859142
	Spiking RNN	network-1	336	0.67082
	Spiking RNN	network-1	337	1.03078
	Spiking RNN	network-1	338	2.05502
	Spiking RNN	network-1	339	1.15569
	Spiking RNN	network-1	340	1.69355
	Spiking RNN	network-1	341	1.9928
	Spiking RNN	network-1	342	1.09829
	Spiking RNN	network-1	343	1.29059
	Spiking RNN	network-1	344	0.972754
	Spiking RNN	network-1	345	0.340037
	Spiking RNN	network-1	346	2.40962
	Spiking RNN	network-1	347	0.807001
	Spiking RNN	network-1	348	1.796
	Spiking RNN	network-1	349	1.00778
	Spiking RNN	network-1	350	1.26491
	Spiking RNN	network-1	351	1.23339
	Spiking RNN	network-1	352	0.970824
	Spiking RNN	network-1	353	1.80624
	Spiking RNN	network-1	354	1.5052
	Spiking RNN	network-1	355	0.97532
	Spiking RNN	network-1	356	0.751665
	Spiking RNN	network-1	357	0.834416
	Spiking RNN	network-1	358	1.96023
	Spiking RNN	network-1	359	0.875
	Spiking RNN	network-1	360	1.00654
	Spiking RNN	network-1	361	2.28542
	Spiking RNN	network-1	362	0.989002
	Spiking RNN	network-1	363	1.29059
	Spiking RNN	network-1	364	1.01766
	Spiking RNN	network-1	365	1.72663
	Spiking RNN	network-1	366	2.59579
	Spiking RNN	network-1	367	0.955249
	Spiking RNN	network-1	368	0.604152
	Spiking RNN	network-1	369	0.760345
	Spiking RNN	network-1	370	1.53501
	Spiking RNN	network-1	371	1.10028
	Spiking RNN	network-1	372	0.55
	Spiking RNN	network-1	373	1.41819
	Spiking RNN	network-1	374	2.01773
	Spiking RNN	network-1	375	1.46735
	Spiking RNN	network-1	376	0.910014
	Spiking RNN	network-1	377	0.970824
	Spiking RNN	network-1	378	1.11636
	Spiking RNN	network-1	379	1.41819
	Spiking RNN	network-1	380	1.92824
	Spiking RNN	network-1	381	2.86193
	Spiking RNN	network-1	382	1.47691
	Spiking RNN	network-1	383	2.1006
	Spiking RNN	network-1	384	2.34054
	Spiking RNN	network-1	385	1.00405
	Spiking RNN	network-1	386	1.3428
	Spiking RNN	network-1	387	0.30104
	Spiking RNN	network-1	388	1.23009
	Spiking RNN	network-1	389	1.6817
	Spiking RNN	network-1	390	1.57817
	Spiking RNN	network-1	391	0.8
	Spiking RNN	network-1	392	1.4162
	Spiking RNN	network-1	393	1.0636
	Spiking RNN	network-1	394	1.21655
	Spiking RNN	network-1	395	1.54029
	Spiking RNN	network-1	396	2.00702
	Spiking RNN	network-1	397	1.79618
	Spiking RNN	network-1	398	1.01242
	Spiking RNN	network-1	399	1.88215
	Spiking RNN	network-1	400	1.02042
	Spiking RNN	network-1	401	0.604152
	Spiking RNN	network-1	402	0.485412
	Spiking RNN	network-1	403	0.800391
	Spiking RNN	network-1	404	1.77341
	Spiking RNN	network-1	405	1.43003
	Spiking RNN	network-1	406	0.502494
	Spiking RNN	network-1	407	0.657647
	Spiking RNN	network-1	408	1.52684
	Spiking RNN	network-1	409	1.88315
	Spiking RNN	network-1	410	0.48283
	Spiking RNN	network-1	411	1.432
	Spiking RNN	network-1	412	1.46159
	Spiking RNN	network-1	413	0.503115
	Spiking RNN	network-1	414	1.14264
	Spiking RNN	network-1	415	2.63486
	Spiking RNN	network-1	416	1.20649
	Spiking RNN	network-1	417	1.6989
	Spiking RNN	network-1	418	1.87916
	Spiking RNN	network-1	419	0.874643
	Spiking RNN	network-1	420	2.00998
	Spiking RNN	network-1	421	1.35093
	Spiking RNN	network-1	422	0.850368
	Spiking RNN	network-1	423	1.15244
	Spiking RNN	network-1	424	1.96023
	Spiking RNN	network-1	425	0.98298
	Spiking RNN	network-1	426	2.08716
	Spiking RNN	network-1	427	1.43962
	Spiking RNN	network-1	428	2.19317
	Spiking RNN	network-1	429	1.60078
	Spiking RNN	network-1	430	0.995301
	Spiking RNN	network-1	431	1.51513
	Spiking RNN	network-1	432	1.50083
	Spiking RNN	network-1	433	0.831039
	Spiking RNN	network-1	434	1.29059
	Spiking RNN	network-1	435	2.08866
	Spiking RNN	network-1	436	1.6632
	Spiking RNN	network-1	437	1.76228
	Spiking RNN	network-1	438	2.49962
	Spiking RNN	network-1	439	2.375
	Spiking RNN	network-1	440	1.40089
	Spiking RNN	network-1	441	1.78973
	Spiking RNN	network-1	442	2.26523
	Spiking RNN	network-1	443	2.71685
	Spiking RNN	network-1	444	1.8765
	Spiking RNN	network-1	445	1.28282
	Spiking RNN	network-1	446	1.45022
	Spiking RNN	network-1	447	1.28282
	Spiking RNN	network-1	448	0.770146
	Spiking RNN	network-1	449	1.50208
	Spiking RNN	network-1	450	2.41156
	Spiking RNN	network-1	451	0.605186
	Spiking RNN	network-1	452	0.860233
	Spiking RNN	network-1	453	1.93294
	Spiking RNN	network-1	454	1.57341
	Spiking RNN	network-1	455	1.67947
	Spiking RNN	network-1	456	0.860959
	Spiking RNN	network-1	457	1.33721
	Spiking RNN	network-1	458	1.02133
	Spiking RNN	network-1	459	1.20026
	Spiking RNN	network-1	460	0.925338
	Spiking RNN	network-1	461	1.25399
	Spiking RNN	network-1	462	0.991527
	Spiking RNN	network-1	463	0.750417
	Spiking RNN	network-1	464	0.828025
	Spiking RNN	network-1	465	1.13496
	Spiking RNN	network-1	466	1.31077
	Spiking RNN	network-1	467	0.905538
	Spiking RNN	network-1	468	2.02485
	Spiking RNN	network-1	469	2.42191
	Spiking RNN	network-1	470	1.66621
	Spiking RNN	network-1	471	1.19818
	Spiking RNN	network-1	472	1.08541
	Spiking RNN	network-1	473	1.17527
	Spiking RNN	network-1	474	0.25
	Spiking RNN	network-1	475	0.527376
	Spiking RNN	network-1	476	1.87033
	Spiking RNN	network-1	477	0.831038
	Spiking RNN	network-1	478	0.797261
	Spiking RNN	network-1	479	1.34397
	Spiking RNN	network-1	480	0.982344
	Spiking RNN	network-1	481	1.73656
	Spiking RNN	network-1	482	1.15244
	Spiking RNN	network-1	483	0.862047
	Spiking RNN	network-1	484	2.1225
	Spiking RNN	network-1	485	0.474342
	Spiking RNN	network-1	486	1.55563
	Spiking RNN	network-1	487	1.09659
	Spiking RNN	network-1	488	2.225
	Spiking RNN	network-1	489	1.77992
	Spiking RNN	network-1	490	2.77151
	Spiking RNN	network-1	491	1.53501
	Spiking RNN	network-1	492	0.951315
	Spiking RNN	network-1	493	2.23844
	Spiking RNN	network-1	494	0.941076
	Spiking RNN	network-1	495	1.06888
	Spiking RNN	network-1	496	0.70799
	Spiking RNN	network-1	497	2.14009
	Spiking RNN	network-1	498	1.39933
	Spiking RNN	network-1	499	0.970824
	Spiking RNN	network-1	500	1.27279
	Spiking RNN	network-1	501	0.806226
	Spiking RNN	network-1	502	1.54212
	Spiking RNN	network-1	503	0.707549
	Spiking RNN	network-1	504	0.797261
	Spiking RNN	network-1	505	2.12676
	Spiking RNN	network-1	506	0.742041
	Spiking RNN	network-1	507	1.08311
	Spiking RNN	network-1	508	0.498121
	Spiking RNN	network-1	509	1.05119
	Spiking RNN	network-1	510	1.03501
	Spiking RNN	network-1	511	1.46735
	Spiking RNN	network-1	512	1.12305
	Spiking RNN	network-1	513	1.51038
	Spiking RNN	network-1	514	1.1919
	Spiking RNN	network-1	515	1.65076
	Spiking RNN	network-1	516	0.92635
	Spiking RNN	network-1	517	0.925338
	Spiking RNN	network-1	518	0.933408
	Spiking RNN	network-1	519	1.8456
	Spiking RNN	network-1	520	1.71701
	Spiking RNN	network-1	521	2.09538
	Spiking RNN	network-1	522	1.94968
	Spiking RNN	network-1	523	0.445112
	Spiking RNN	network-1	524	0.912414
	Spiking RNN	network-1	525	0.901734
	Spiking RNN	network-1	526	1.09602
	Spiking RNN	network-1	527	1.74535
	Spiking RNN	network-1	528	0.806226
	Spiking RNN	network-1	529	1.38406
	Spiking RNN	network-1	530	1.65473
	Spiking RNN	network-1	531	1.28574
	Spiking RNN	network-1	532	1.64659
	Spiking RNN	network-1	533	0.984886
	Spiking RNN	network-1	534	1.04313
	Spiking RNN	network-1	535	1.6517
	Spiking RNN	network-1	536	1.31006
	Spiking RNN	network-1	537	0.654313
	Spiking RNN	network-1	538	1.70018
	Spiking RNN	network-1	539	2.46539
	Spiking RNN	network-1	540	0.781425
	Spiking RNN	network-1	541	2.23271
	Spiking RNN	network-1	542	2.19801
	Spiking RNN	network-1	543	1.55503
	Spiking RNN	network-1	544	1.69503
	Spiking RNN	network-1	545	0.694622
	Spiking RNN	network-1	546	1.36221
	Spiking RNN	network-1	547	2.10431
	Spiking RNN	network-1	548	0.515388
	Spiking RNN	network-1	549	0.70799
	Spiking RNN	network-1	550	1.38654
	Spiking RNN	network-1	551	1.11943
	Spiking RNN	network-1	552	2.28815
	Spiking RNN	network-1	553	1.00623
	Spiking RNN	network-1	554	2.65259
	Spiking RNN	network-1	555	1.26219
	Spiking RNN	network-1	556	0.596343
	Spiking RNN	network-1	557	1.46031
	Spiking RNN	network-1	558	1.17819
	Spiking RNN	network-1	559	1.30886
	Spiking RNN	network-1	560	0.85
	Spiking RNN	network-1	561	2.70104
	Spiking RNN	network-1	562	2.48847
	Spiking RNN	network-1	563	1.11496
	Spiking RNN	network-1	564	1.09659
	Spiking RNN	network-1	565	1.18533
	Spiking RNN	network-1	566	1.42346
	Spiking RNN	network-1	567	0.93039
	Spiking RNN	network-1	568	0.665676
	Spiking RNN	network-1	569	0.270416
	Spiking RNN	network-1	570	1.04193
	Spiking RNN	network-1	571	0.760345
	Spiking RNN	network-1	572	0.742462
	Spiking RNN	network-1	573	1.08541
	Spiking RNN	network-1	574	1.07384
	Spiking RNN	network-1	575	1.29349
	Spiking RNN	network-1	576	1.87966
	Spiking RNN	network-1	577	0.291548
	Spiking RNN	network-1	578	1.33838
	Spiking RNN	network-1	579	1.28062
	Spiking RNN	network-1	580	1.02865
	Spiking RNN	network-1	581	1.44222
	Spiking RNN	network-1	582	1.511
	Spiking RNN	network-1	583	2.37618
	Spiking RNN	network-1	584	1.40223
	Spiking RNN	network-1	585	0.970824
	Spiking RNN	network-1	586	1.18004
	Spiking RNN	network-1	587	1.0503
	Spiking RNN	network-1	588	1.1919
	Spiking RNN	network-1	589	1.84814
	Spiking RNN	network-1	590	1.02011
	Spiking RNN	network-1	591	2.00156
	Spiking RNN	network-1	592	1.78273
	Spiking RNN	network-1	593	2.36075
	Spiking RNN	network-1	594	1.31244
	Spiking RNN	network-1	595	1.37523
	Spiking RNN	network-1	596	0.680074
	Spiking RNN	network-1	597	2.63937
	Spiking RNN	network-1	598	1.24122
	Spiking RNN	network-1	599	1.0636
	Spiking RNN	network-1	600	1.07529
	Spiking RNN	network-1	601	2.84627
	Spiking RNN	network-1	602	1.60507
	Spiking RNN	network-1	603	1.20208
	Spiking RNN	network-1	604	1.52684
	Spiking RNN	network-1	605	1.37568
	Spiking RNN	network-1	606	0.90312
	Spiking RNN	network-1	607	1.00561
	Spiking RNN	network-1	608	1.77992
	Spiking RNN	network-1	609	1.47839
	Spiking RNN	network-1	610	2.31746
	Spiking RNN	network-1	611	1.08311
	Spiking RNN	network-1	612	0.679154
	Spiking RNN	network-1	613	1.30096
	Spiking RNN	network-1	614	0.751665
	Spiking RNN	network-1	615	1.04433
	Spiking RNN	network-1	616	2.27706
	Spiking RNN	network-1	617	1.17527
	Spiking RNN	network-1	618	1.14701
	Spiking RNN	network-1	619	0.770146
	Spiking RNN	network-1	620	1.53664
	Spiking RNN	network-1	621	1.37886
	Spiking RNN	network-1	622	0.992472
	Spiking RNN	network-1	623	1.18004
	Spiking RNN	network-1	624	1.59452
	Spiking RNN	network-1	625	1.51162
	Spiking RNN	network-1	626	2.54951
	Spiking RNN	network-1	627	0.629484
	Spiking RNN	network-1	628	2.29156
	Spiking RNN	network-1	629	1.01119
	Spiking RNN	network-1	630	1.69945
	Spiking RNN	network-1	631	0.770146
	Spiking RNN	network-1	632	0.970824
	Spiking RNN	network-1	633	1.068
	Spiking RNN	network-1	634	0.682367
	Spiking RNN	network-1	635	0.436606
	Spiking RNN	network-1	636	1.43962
	Spiking RNN	network-1	637	1.25
	Spiking RNN	network-1	638	0.840015
	Spiking RNN	network-1	639	1.25623
	Spiking RNN	network-1	640	2.57937
	Spiking RNN	network-1	641	1.32853
	Spiking RNN	network-1	642	0.626997
	Spiking RNN	network-1	643	0.970824
	Spiking RNN	network-1	644	1.42522
	Spiking RNN	network-1	645	0.895126
	Spiking RNN	network-1	646	1.12278
	Spiking RNN	network-1	647	1.41995
	Spiking RNN	network-1	648	1.4885
	Spiking RNN	network-1	649	1.22729
	Spiking RNN	network-1	650	1.76777
	Spiking RNN	network-1	651	1.38067
	Spiking RNN	network-1	652	1.10255
	Spiking RNN	network-1	653	1.75
	Spiking RNN	network-1	654	0.88459
	Spiking RNN	network-1	655	0.534439
	Spiking RNN	network-1	656	0.70578
	Spiking RNN	network-1	657	0.867828
	Spiking RNN	network-1	658	1.31577
	Spiking RNN	network-1	659	0.855862
	Spiking RNN	network-1	660	2.69467
	Spiking RNN	network-1	661	1.0636
	Spiking RNN	network-1	662	0.467039
	Spiking RNN	network-1	663	1.52828
	Spiking RNN	network-1	664	1.37931
	Spiking RNN	network-1	665	2.47386
	Spiking RNN	network-1	666	0.660019
	Spiking RNN	network-1	667	1.16324
	Spiking RNN	network-1	668	0.509902
	Spiking RNN	network-1	669	1.13385
	Spiking RNN	network-1	670	2.03301
	Spiking RNN	network-1	671	0.480885
	Spiking RNN	network-1	672	1.28695
	Spiking RNN	network-1	673	2.20582
	Spiking RNN	network-1	674	1.23009
	Spiking RNN	network-1	675	1.11018
	Spiking RNN	network-1	676	0.279508
	Spiking RNN	network-1	677	0.943398
	Spiking RNN	network-1	678	1.20649
	Spiking RNN	network-1	679	1.42149
	Spiking RNN	network-1	680	3.18473
	Spiking RNN	network-1	681	1.14701
	Spiking RNN	network-1	682	1.01119
	Spiking RNN	network-1	683	0.5
	Spiking RNN	network-1	684	1.62788
	Spiking RNN	network-1	685	2.057
	Spiking RNN	network-1	686	2.33251
	Spiking RNN	network-1	687	1.80312
	Spiking RNN	network-1	688	0.553399
	Spiking RNN	network-1	689	1.23794
	Spiking RNN	network-1	690	1.85826
	Spiking RNN	network-1	691	1.55985
	Spiking RNN	network-1	692	1.4151
	Spiking RNN	network-1	693	1.61941
	Spiking RNN	network-1	694	0.375832
	Spiking RNN	network-1	695	1.91523
	Spiking RNN	network-1	696	1.63038
	Spiking RNN	network-1	697	2.33586
	Spiking RNN	network-1	698	0.58843
	Spiking RNN	network-1	699	2.2655
	Spiking RNN	network-1	700	1.71118
	Spiking RNN	network-1	701	1.2495
	Spiking RNN	network-1	702	0.687841
	Spiking RNN	network-1	703	1.23946
	Spiking RNN	network-1	704	1.44265
	Spiking RNN	network-1	705	1.32877
	Spiking RNN	network-1	706	1.18454
	Spiking RNN	network-1	707	2.05502
	Spiking RNN	network-1	708	0.948683
	Spiking RNN	network-1	709	1.21166
	Spiking RNN	network-1	710	2.31625
	Spiking RNN	network-1	711	1.22296
	Spiking RNN	network-1	712	3.04846
	Spiking RNN	network-1	713	1.28501
	Spiking RNN	network-1	714	1.55443
	Spiking RNN	network-1	715	1.194
	Spiking RNN	network-1	716	0.745822
	Spiking RNN	network-1	717	1.3613
	Spiking RNN	network-1	718	0.950329
	Spiking RNN	network-1	719	1.82363
	Spiking RNN	network-1	720	1.75018
	Spiking RNN	network-1	721	1.48661
	Spiking RNN	network-1	722	0.941076
	Spiking RNN	network-1	723	1.37045
	Spiking RNN	network-1	724	0.853302
	Spiking RNN	network-1	725	1.24348
	Spiking RNN	network-1	726	0.538516
	Spiking RNN	network-1	727	2.12632
	Spiking RNN	network-1	728	0.617454
	Spiking RNN	network-1	729	0.509902
	Spiking RNN	network-1	730	2.11261
	Spiking RNN	network-1	731	1.23111
	Spiking RNN	network-1	732	1.05119
	Spiking RNN	network-1	733	1.27989
	Spiking RNN	network-1	734	0.75
	Spiking RNN	network-1	735	1.10736
	Spiking RNN	network-1	736	0.930054
	Spiking RNN	network-1	737	2.33158
	Spiking RNN	network-1	738	0.919918
	Spiking RNN	network-1	739	0.831039
	Spiking RNN	network-1	740	0.853302
	Spiking RNN	network-1	741	2.17744
	Spiking RNN	network-1	742	1.9105
	Spiking RNN	network-1	743	0.625
	Spiking RNN	network-1	744	1.70294
	Spiking RNN	network-1	745	0.279508
	Spiking RNN	network-1	746	0.817389
	Spiking RNN	network-1	747	1.24122
	Spiking RNN	network-1	748	1.54616
	Spiking RNN	network-1	749	1.10255
	Spiking RNN	network-1	750	1.15569
	Spiking RNN	network-1	751	1.21166
	Spiking RNN	network-1	752	1.53806
	Spiking RNN	network-1	753	1.55985
	Spiking RNN	network-1	754	1.82774
	Spiking RNN	network-1	755	1.88182
	Spiking RNN	network-1	756	0.75208
	Spiking RNN	network-1	757	1.10736
	Spiking RNN	network-1	758	1.2855
	Spiking RNN	network-1	759	0.680074
	Spiking RNN	network-1	760	1.12944
	Spiking RNN	network-1	761	0.934077
	Spiking RNN	network-1	762	1.24122
	Spiking RNN	network-1	763	0.910014
	Spiking RNN	network-1	764	1.44309
	Spiking RNN	network-1	765	1.42522
	Spiking RNN	network-1	766	1.57003
	Spiking RNN	network-1	767	1.37568
	Spiking RNN	network-1	768	0.575543
	Spiking RNN	network-1	769	1.78133
	Spiking RNN	network-1	770	1.35023
	Spiking RNN	network-1	771	0.764853
	Spiking RNN	network-1	772	1.59883
	Spiking RNN	network-1	773	1.21989
	Spiking RNN	network-1	774	1.00062
	Spiking RNN	network-1	775	0.65192
	Spiking RNN	network-1	776	1.35854
	Spiking RNN	network-1	777	1.03078
	Spiking RNN	network-1	778	2.81269
	Spiking RNN	network-1	779	0.749166
	Spiking RNN	network-1	780	0.450694
	Spiking RNN	network-1	781	1.8868
	Spiking RNN	network-1	782	0.735272
	Spiking RNN	network-1	783	0.970824
	Spiking RNN	network-1	784	1.81177
	Spiking RNN	network-1	785	0.570088
	Spiking RNN	network-1	786	1.6002
	Spiking RNN	network-1	787	0.618466
	Spiking RNN	network-1	788	2.9379
	Spiking RNN	network-1	789	1.17925
	Spiking RNN	network-1	790	1.39754
	Spiking RNN	network-1	791	3.04631
	Spiking RNN	network-1	792	1.88564
	Spiking RNN	network-1	793	1.9069
	Spiking RNN	network-1	794	1.82911
	Spiking RNN	network-1	795	1.31933
	Spiking RNN	network-1	796	2.75284
	Spiking RNN	network-1	797	0.980434
	Spiking RNN	network-1	798	0.682367
	Spiking RNN	network-1	799	2.24513
	Spiking RNN	network-1	800	2.07515
	Spiking RNN	network-1	801	1.22729
	Spiking RNN	network-1	802	1.10708
	Spiking RNN	network-1	803	1.72952
	Spiking RNN	network-1	804	1.54778
	Spiking RNN	network-1	805	1.21912
	Spiking RNN	network-1	806	0.886002
	Spiking RNN	network-1	807	1.28695
	Spiking RNN	network-1	808	2.03746
	Spiking RNN	network-1	809	1.25549
	Spiking RNN	network-1	810	1.22729
	Spiking RNN	network-1	812	0.437321
	Spiking RNN	network-1	813	1.32853
	Spiking RNN	network-1	814	1.45022
	Spiking RNN	network-1	815	1.0152
	Spiking RNN	network-1	816	0.965013
	Spiking RNN	network-1	817	1.81418
	Spiking RNN	network-1	819	2.59675
	Spiking RNN	network-1	820	2.05137
	Spiking RNN	network-1	821	1.09829
	Spiking RNN	network-1	823	0.843356
	Spiking RNN	network-1	824	1.02774
	Spiking RNN	network-1	825	1.52069
	Spiking RNN	network-1	826	0.838153
	Spiking RNN	network-1	827	0.6255
	Spiking RNN	network-1	828	0.583631
	Spiking RNN	network-1	829	1.37704
	Spiking RNN	network-1	830	1.83439
	Spiking RNN	network-1	831	2.07515
	Spiking RNN	network-1	832	1.07964
	Spiking RNN	network-1	833	1.47076
	Spiking RNN	network-1	834	1.12944
	Spiking RNN	network-1	835	0.984886
	Spiking RNN	network-1	836	0.665676
	Spiking RNN	network-1	837	1.7582
	Spiking RNN	network-1	838	1.66883
	Spiking RNN	network-1	839	1.53236
	Spiking RNN	network-1	840	1.45473
	Spiking RNN	network-1	841	1.4089
	Spiking RNN	network-1	842	0.912414
	Spiking RNN	network-1	843	0.325
	Spiking RNN	network-1	844	1.225
	Spiking RNN	network-1	845	0.726722
	Spiking RNN	network-1	846	1.23693
	Spiking RNN	network-1	847	2.75102
	Spiking RNN	network-1	848	1.07616
	Spiking RNN	network-1	849	0.822344
	Spiking RNN	network-1	850	1.21269
	Spiking RNN	network-1	851	1.70294
	Spiking RNN	network-1	852	1.29059
	Spiking RNN	network-1	853	2.56759
	Spiking RNN	network-1	854	1.21655
	Spiking RNN	network-1	855	1.70386
	Spiking RNN	network-1	856	0.610328
	Spiking RNN	network-1	857	1.025
	Spiking RNN	network-1	858	1.13496
	Spiking RNN	network-1	860	1.43113
	Spiking RNN	network-1	861	1.35208
	Spiking RNN	network-1	862	0.980115
	Spiking RNN	network-1	863	1.29663
	Spiking RNN	network-1	864	1.88315
	Spiking RNN	network-1	865	0.570636
	Spiking RNN	network-1	866	0.388104
	Spiking RNN	network-1	867	1.3537
	Spiking RNN	network-1	868	2.13439
	Spiking RNN	network-1	869	1.7794
	Spiking RNN	network-1	870	1.91638
	Spiking RNN	network-1	871	2.01882
	Spiking RNN	network-1	872	1.37863
	Spiking RNN	network-1	873	1.48008
	Spiking RNN	network-1	875	1.58469
	Spiking RNN	network-1	876	0.416083
	Spiking RNN	network-1	877	1.15109
	Spiking RNN	network-1	878	1.90148
	Spiking RNN	network-1	879	0.550568
	Spiking RNN	network-1	880	1.66208
	Spiking RNN	network-1	881	1.0636
	Spiking RNN	network-1	882	1.15027
	Spiking RNN	network-1	884	1.32004
	Spiking RNN	network-1	885	1.0636
	Spiking RNN	network-1	886	1.27402
	Spiking RNN	network-1	887	1.35324
	Spiking RNN	network-1	888	0.956883
	Spiking RNN	network-1	889	1.225
	Spiking RNN	network-1	890	1.80278
	Spiking RNN	network-1	891	1.33838
	Spiking RNN	network-1	892	0.901388
	Spiking RNN	network-1	893	1.87517
	Spiking RNN	network-1	894	1.74105
	Spiking RNN	network-1	895	1.35208
	Spiking RNN	network-1	896	1.54536
	Spiking RNN	network-1	897	1.05119
	Spiking RNN	network-1	898	1.36015
	Spiking RNN	network-1	899	1.25897
	Spiking RNN	network-1	900	1.3613
	Spiking RNN	network-1	902	1.52971
	Spiking RNN	network-1	903	2.30054
	Spiking RNN	network-1	904	0.919239
	Spiking RNN	network-1	905	0.951972
	Spiking RNN	network-1	906	1.43571
	Spiking RNN	network-1	907	1.00778
	Spiking RNN	network-1	908	0.25
	Spiking RNN	network-1	909	0.93039
	Spiking RNN	network-1	911	0.660019
	Spiking RNN	network-1	912	0.952956
	Spiking RNN	network-1	913	0.97788
	Spiking RNN	network-1	914	0.840015
	Spiking RNN	network-1	915	1.63783
	Spiking RNN	network-1	917	1.56085
	Spiking RNN	network-1	918	0.292618
	Spiking RNN	network-1	919	0.751665
	Spiking RNN	network-1	920	0.942404
	Spiking RNN	network-1	921	0.930054
	Spiking RNN	network-1	922	1.93197
	Spiking RNN	network-1	923	1.275
	Spiking RNN	network-1	924	2.37829
	Spiking RNN	network-1	925	1.48766
	Spiking RNN	network-1	926	1.4109
	Spiking RNN	network-1	927	1.55925
	Spiking RNN	network-1	928	1.02133
	Spiking RNN	network-1	929	1.53806
	Spiking RNN	network-1	930	1.77781
	Spiking RNN	network-1	931	0.900347
	Spiking RNN	network-1	932	1.73656
	Spiking RNN	network-1	933	0.782624
	Spiking RNN	network-1	934	0.822344
	Spiking RNN	network-1	937	1.9769
	Spiking RNN	network-1	938	1.93294
	Spiking RNN	network-1	939	1.46735
	Spiking RNN	network-1	940	1.21912
	Spiking RNN	network-1	941	1.07384
	Spiking RNN	network-1	942	1.6906
	Spiking RNN	network-1	943	1.08541
	Spiking RNN	network-1	944	1.14728
	Spiking RNN	network-1	945	1.44265
	Spiking RNN	network-1	946	0.660492
	Spiking RNN	network-1	948	1.13192
	Spiking RNN	network-1	949	1.31006
	Spiking RNN	network-1	950	1.07761
	Spiking RNN	network-1	951	0.984886
	Spiking RNN	network-1	952	0.790569
	Spiking RNN	network-1	953	2.53291
	Spiking RNN	network-1	954	0.575543
	Spiking RNN	network-1	956	1.53806
	Spiking RNN	network-1	957	1.60078
	Spiking RNN	network-1	958	0.886707
	Spiking RNN	network-1	959	1.67276
	Spiking RNN	network-1	960	0.65192
	Spiking RNN	network-1	961	0.682367
	Spiking RNN	network-1	962	1.34838
	Spiking RNN	network-1	963	3.31597
	Spiking RNN	network-1	964	1.69004
	Spiking RNN	network-1	965	1.10028
	Spiking RNN	network-1	966	1.37704
	Spiking RNN	network-1	968	1.05149
	Spiking RNN	network-1	970	2.01246
	Spiking RNN	network-1	971	0.989002
	Spiking RNN	network-1	972	2.64823
	Spiking RNN	network-1	973	1.37523
	Spiking RNN	network-1	975	1.08915
	Spiking RNN	network-1	976	0.85
	Spiking RNN	network-1	977	2.05198
	Spiking RNN	network-1	978	0.743303
	Spiking RNN	network-1	979	2.05973
	Spiking RNN	network-1	980	2.28706
	Spiking RNN	network-1	981	1.35
	Spiking RNN	network-1	982	0.992472
	Spiking RNN	network-1	983	0.60208
	Spiking RNN	network-1	984	0.862047
	Spiking RNN	network-1	985	0.721543
	Spiking RNN	network-1	987	1.11383
	Spiking RNN	network-1	988	1.69355
	Spiking RNN	network-1	989	1.55724
	Spiking RNN	network-1	990	1.21269
	Spiking RNN	network-1	991	0.88353
	Spiking RNN	network-1	992	1.8527
	Spiking RNN	network-1	993	0.660019
	Spiking RNN	network-1	994	1.45129
	Spiking RNN	network-1	995	1.61245
	Spiking RNN	network-1	996	0.850368
	Spiking RNN	network-1	997	1.06448
	Spiking RNN	network-1	998	1.56465
	Spiking RNN	network-1	999	0.6408
	Spiking RNN	network-1	1000	0.785016
	Spiking RNN	network-7	1	2.25014
	Spiking RNN	network-7	2	2.20227
	Spiking RNN	network-7	3	2.18303
	Spiking RNN	network-7	4	2.3771
	Spiking RNN	network-7	5	2.20355
	Spiking RNN	network-7	6	1.76777
	Spiking RNN	network-7	7	1.70294
	Spiking RNN	network-7	8	2.13219
	Spiking RNN	network-7	9	2.17629
	Spiking RNN	network-7	10	2.41997
	Spiking RNN	network-7	11	2.15
	Spiking RNN	network-7	12	2.3099
	Spiking RNN	network-7	13	1.58213
	Spiking RNN	network-7	14	2.04359
	Spiking RNN	network-7	15	2.53537
	Spiking RNN	network-7	16	2.2887
	Spiking RNN	network-7	17	2.05
	Spiking RNN	network-7	18	1.954
	Spiking RNN	network-7	19	2.1773
	Spiking RNN	network-7	20	1.93084
	Spiking RNN	network-7	21	1.94824
	Spiking RNN	network-7	22	2.19146
	Spiking RNN	network-7	23	1.68412
	Spiking RNN	network-7	24	2.02747
	Spiking RNN	network-7	25	2.07636
	Spiking RNN	network-7	26	2.84
	Spiking RNN	network-7	27	2.45319
	Spiking RNN	network-7	28	2.53032
	Spiking RNN	network-7	29	2.12632
	Spiking RNN	network-7	30	3.95
	Spiking RNN	network-7	31	2.65577
	Spiking RNN	network-7	32	2.85011
	Spiking RNN	network-7	33	2.5632
	Spiking RNN	network-7	34	2.60864
	Spiking RNN	network-7	35	2.07996
	Spiking RNN	network-7	36	2.63937
	Spiking RNN	network-7	37	1.82568
	Spiking RNN	network-7	38	2.9859
	Spiking RNN	network-7	39	1.95
	Spiking RNN	network-7	40	2.27706
	Spiking RNN	network-7	41	2.11498
	Spiking RNN	network-7	42	2.55783
	Spiking RNN	network-7	43	2.39752
	Spiking RNN	network-7	44	1.9693
	Spiking RNN	network-7	45	1.74105
	Spiking RNN	network-7	46	1.95144
	Spiking RNN	network-7	47	3.55141
	Spiking RNN	network-7	48	3.21967
	Spiking RNN	network-7	49	3.37648
	Spiking RNN	network-7	50	2.15363
	Spiking RNN	network-7	51	1.80434
	Spiking RNN	network-7	52	1.94695
	Spiking RNN	network-7	53	1.83115
	Spiking RNN	network-7	54	2.67605
	Spiking RNN	network-7	55	2.66763
	Spiking RNN	network-7	56	3.92938
	Spiking RNN	network-7	57	2.07183
	Spiking RNN	network-7	58	3.67713
	Spiking RNN	network-7	59	1.72355
	Spiking RNN	network-7	60	1.76015
	Spiking RNN	network-7	61	1.88215
	Spiking RNN	network-7	62	1.92905
	Spiking RNN	network-7	63	1.90066
	Spiking RNN	network-7	64	1.73151
	Spiking RNN	network-7	65	2.28377
	Spiking RNN	network-7	66	4.01474
	Spiking RNN	network-7	67	2.05563
	Spiking RNN	network-7	68	1.275
	Spiking RNN	network-7	69	1.82774
	Spiking RNN	network-7	70	3.09919
	Spiking RNN	network-7	71	1.52828
	Spiking RNN	network-7	72	1.43047
	Spiking RNN	network-7	73	1.02011
	Spiking RNN	network-7	74	3.20039
	Spiking RNN	network-7	75	1.70074
	Spiking RNN	network-7	76	2.41932
	Spiking RNN	network-7	77	2.08102
	Spiking RNN	network-7	78	1.8858
	Spiking RNN	network-7	79	1.64412
	Spiking RNN	network-7	80	1.94165
	Spiking RNN	network-7	81	1.83865
	Spiking RNN	network-7	82	1.9693
	Spiking RNN	network-7	83	2.27335
	Spiking RNN	network-7	84	1.69004
	Spiking RNN	network-7	85	2.13219
	Spiking RNN	network-7	86	1.42522
	Spiking RNN	network-7	87	9.85812
	Spiking RNN	network-7	88	9.09165
	Spiking RNN	network-7	89	8.74142
	Spiking RNN	network-7	90	9.72963
	Spiking RNN	network-7	91	9.02528
	Spiking RNN	network-7	92	10.3247
	Spiking RNN	network-7	93	9.25152
	Spiking RNN	network-7	94	8.62091
	Spiking RNN	network-7	95	8.27504
	Spiking RNN	network-7	96	13.6324
	Spiking RNN	network-7	97	8.04006
	Spiking RNN	network-7	98	7.95397
	Spiking RNN	network-7	99	8.32534
	Spiking RNN	network-7	100	9.52762
	Spiking RNN	network-7	101	13.5966
	Spiking RNN	network-7	102	7.78079
	Spiking RNN	network-7	103	9.25976
	Spiking RNN	network-7	104	8.41892
	Spiking RNN	network-7	105	8.44815
	Spiking RNN	network-7	106	8.35015
	Spiking RNN	network-7	107	8.64762
	Spiking RNN	network-7	108	8.24686
	Spiking RNN	network-7	109	8.89023
	Spiking RNN	network-7	110	8.1805
	Spiking RNN	network-7	111	8.375
	Spiking RNN	network-7	112	8.10883
	Spiking RNN	network-7	113	8.37336
	Spiking RNN	network-7	114	9.38736
	Spiking RNN	network-7	115	9.72657
	Spiking RNN	network-7	116	3.52819
	Spiking RNN	network-7	117	1.92646
	Spiking RNN	network-7	118	3.25
	Spiking RNN	network-7	119	1.9693
	Spiking RNN	network-7	120	2.2947
	Spiking RNN	network-7	121	2.82677
	Spiking RNN	network-7	122	2.55783
	Spiking RNN	network-7	123	3.18198
	Spiking RNN	network-7	124	2.52252
	Spiking RNN	network-7	125	2.15363
	Spiking RNN	network-7	126	2.02608
	Spiking RNN	network-7	127	1.53379
	Spiking RNN	network-7	128	2.15928
	Spiking RNN	network-7	129	2.25056
	Spiking RNN	network-7	130	2.85011
	Spiking RNN	network-7	131	2.08041
	Spiking RNN	network-7	132	1.78623
	Spiking RNN	network-7	133	2.15232
	Spiking RNN	network-7	134	2.025
	Spiking RNN	network-7	135	2.86356
	Spiking RNN	network-7	136	2.98014
	Spiking RNN	network-7	137	2.91043
	Spiking RNN	network-7	138	2.40442
	Spiking RNN	network-7	139	2.03991
	Spiking RNN	network-7	140	3.10775
	Spiking RNN	network-7	141	2.45382
	Spiking RNN	network-7	142	1.7279
	Spiking RNN	network-7	143	2.45319
	Spiking RNN	network-7	144	5.23223
	Spiking RNN	network-7	145	1.75535
	Spiking RNN	network-7	146	2.87891
	Spiking RNN	network-7	147	3.44039
	Spiking RNN	network-7	148	2.40468
	Spiking RNN	network-7	149	2.47904
	Spiking RNN	network-7	150	2.6891
	Spiking RNN	network-7	151	2.0025
	Spiking RNN	network-7	152	2.09881
	Spiking RNN	network-7	153	1.78133
	Spiking RNN	network-7	154	2.80368
	Spiking RNN	network-7	155	3.05369
	Spiking RNN	network-7	156	2.17514
	Spiking RNN	network-7	157	2.76507
	Spiking RNN	network-7	158	3.19061
	Spiking RNN	network-7	159	2.18017
	Spiking RNN	network-7	160	2.60588
	Spiking RNN	network-7	161	2.92714
	Spiking RNN	network-7	162	1.90016
	Spiking RNN	network-7	163	3.129
	Spiking RNN	network-7	164	2.07741
	Spiking RNN	network-7	165	1.63267
	Spiking RNN	network-7	166	2.20128
	Spiking RNN	network-7	167	2.55649
	Spiking RNN	network-7	168	1.75089
	Spiking RNN	network-7	169	2.63083
	Spiking RNN	network-7	170	2.14607
	Spiking RNN	network-7	171	2.40208
	Spiking RNN	network-7	172	4.38078
	Spiking RNN	network-7	173	2.51247
	Spiking RNN	network-7	174	3.92508
	Spiking RNN	network-7	175	1.69355
	Spiking RNN	network-7	176	2.90172
	Spiking RNN	network-7	177	1.975
	Spiking RNN	network-7	178	3.03994
	Spiking RNN	network-7	179	1.9769
	Spiking RNN	network-7	180	2.70012
	Spiking RNN	network-7	181	2.74739
	Spiking RNN	network-7	182	2.65295
	Spiking RNN	network-7	183	2.69676
	Spiking RNN	network-7	184	2.25069
	Spiking RNN	network-7	185	2.65754
	Spiking RNN	network-7	186	2.2
	Spiking RNN	network-7	187	2.1773
	Spiking RNN	network-7	188	2.10728
	Spiking RNN	network-7	189	3.32585
	Spiking RNN	network-7	190	1.99531
	Spiking RNN	network-7	191	1.92646
	Spiking RNN	network-7	192	1.80087
	Spiking RNN	network-7	193	2.46906
	Spiking RNN	network-7	194	2.53291
	Spiking RNN	network-7	195	2.86847
	Spiking RNN	network-7	196	2.65106
	Spiking RNN	network-7	197	2.54914
	Spiking RNN	network-7	198	2.26191
	Spiking RNN	network-7	199	2.97878
	Spiking RNN	network-7	200	3.0104
	Spiking RNN	network-7	201	2.82013
	Spiking RNN	network-7	202	0.985203
	Spiking RNN	network-7	203	1.40912
	Spiking RNN	network-7	204	2.3176
	Spiking RNN	network-7	205	0.693271
	Spiking RNN	network-7	206	0.05
	Spiking RNN	network-7	207	1.11383
	Spiking RNN	network-7	208	1.60176
	Spiking RNN	network-7	209	1.57003
	Spiking RNN	network-7	210	0.515388
	Spiking RNN	network-7	211	0.866386
	Spiking RNN	network-7	212	1.78676
	Spiking RNN	network-7	213	0.515388
	Spiking RNN	network-7	214	1.11608
	Spiking RNN	network-7	215	0.675463
	Spiking RNN	network-7	216	0.618971
	Spiking RNN	network-7	217	1.78501
	Spiking RNN	network-7	218	1.65246
	Spiking RNN	network-7	219	1.94743
	Spiking RNN	network-7	220	1.09345
	Spiking RNN	network-7	221	0.97532
	Spiking RNN	network-7	222	0.90312
	Spiking RNN	network-7	223	1.35577
	Spiking RNN	network-7	224	1.2026
	Spiking RNN	network-7	225	2.90689
	Spiking RNN	network-7	226	2.18002
	Spiking RNN	network-7	227	0.425
	Spiking RNN	network-7	228	1.4
	Spiking RNN	network-7	229	1.44265
	Spiking RNN	network-7	230	1.625
	Spiking RNN	network-7	231	0.645174
	Spiking RNN	network-7	232	1.44849
	Spiking RNN	network-7	233	1.84696
	Spiking RNN	network-7	234	1.92516
	Spiking RNN	network-7	235	3.58469
	Spiking RNN	network-7	236	3.50731
	Spiking RNN	network-7	237	1.02774
	Spiking RNN	network-7	238	2.15
	Spiking RNN	network-7	239	1.25623
	Spiking RNN	network-7	240	0.892328
	Spiking RNN	network-7	241	3.09122
	Spiking RNN	network-7	242	1.50083
	Spiking RNN	network-7	243	2.64303
	Spiking RNN	network-7	244	1.47923
	Spiking RNN	network-7	245	1.93472
	Spiking RNN	network-7	246	1.22729
	Spiking RNN	network-7	247	1.24122
	Spiking RNN	network-7	248	3.075
	Spiking RNN	network-7	249	0.660019
	Spiking RNN	network-7	250	1.82517
	Spiking RNN	network-7	251	2.99802
	Spiking RNN	network-7	252	1.43113
	Spiking RNN	network-7	253	2.39231
	Spiking RNN	network-7	254	1.11943
	Spiking RNN	network-7	255	0.60879
	Spiking RNN	network-7	256	2.07138
	Spiking RNN	network-7	257	1.32524
	Spiking RNN	network-7	258	1.11496
	Spiking RNN	network-7	259	0.910014
	Spiking RNN	network-7	260	1.09829
	Spiking RNN	network-7	261	4.40284
	Spiking RNN	network-7	262	1.73512
	Spiking RNN	network-7	263	1.70018
	Spiking RNN	network-7	264	0.618466
	Spiking RNN	network-7	265	2.82544
	Spiking RNN	network-7	266	0.995615
	Spiking RNN	network-7	267	0.480885
	Spiking RNN	network-7	268	1.43003
	Spiking RNN	network-7	269	0.910014
	Spiking RNN	network-7	270	1.43897
	Spiking RNN	network-7	271	1.20026
	Spiking RNN	network-7	272	1.52315
	Spiking RNN	network-7	273	2.25499
	Spiking RNN	network-7	274	0.984886
	Spiking RNN	network-7	275	1.25623
	Spiking RNN	network-7	276	1.69742
	Spiking RNN	network-7	277	0.725
	Spiking RNN	network-7	278	1.87916
	Spiking RNN	network-7	279	1.13385
	Spiking RNN	network-7	280	1.13137
	Spiking RNN	network-7	281	0.880696
	Spiking RNN	network-7	282	2.51421
	Spiking RNN	network-7	283	0.980434
	Spiking RNN	network-7	284	1.20753
	Spiking RNN	network-7	285	0.97788
	Spiking RNN	network-7	286	1.55081
	Spiking RNN	network-7	287	0.887764
	Spiking RNN	network-7	288	1.90066
	Spiking RNN	network-7	289	0.750417
	Spiking RNN	network-7	290	1.62635
	Spiking RNN	network-7	291	1.40757
	Spiking RNN	network-7	292	1.50333
	Spiking RNN	network-7	293	0.4272
	Spiking RNN	network-7	294	1.9623
	Spiking RNN	network-7	295	1.57421
	Spiking RNN	network-7	296	1.4109
	Spiking RNN	network-7	297	1.21989
	Spiking RNN	network-7	298	1.35831
	Spiking RNN	network-7	299	1.92354
	Spiking RNN	network-7	300	1.98778
	Spiking RNN	network-7	301	1.75018
	Spiking RNN	network-7	302	0.95
	Spiking RNN	network-7	303	0.776611
	Spiking RNN	network-7	304	1.71118
	Spiking RNN	network-7	305	1.55242
	Spiking RNN	network-7	306	1.1051
	Spiking RNN	network-7	307	0.743303
	Spiking RNN	network-7	308	1.86765
	Spiking RNN	network-7	309	3.48649
	Spiking RNN	network-7	310	1.00902
	Spiking RNN	network-7	311	3.04395
	Spiking RNN	network-7	312	0.548862
	Spiking RNN	network-7	313	0.458939
	Spiking RNN	network-7	314	1.89159
	Spiking RNN	network-7	315	1.40757
	Spiking RNN	network-7	316	0.801561
	Spiking RNN	network-7	317	0.863134
	Spiking RNN	network-7	318	1.60332
	Spiking RNN	network-7	319	1.34001
	Spiking RNN	network-7	320	2.04359
	Spiking RNN	network-7	321	0.990581
	Spiking RNN	network-7	322	1.06301
	Spiking RNN	network-7	323	3.65308
	Spiking RNN	network-7	324	1.76706
	Spiking RNN	network-7	325	0.719809
	Spiking RNN	network-7	326	0.962094
	Spiking RNN	network-7	327	1.00031
	Spiking RNN	network-7	328	1.00902
	Spiking RNN	network-7	329	3.59201
	Spiking RNN	network-7	330	1.6481
	Spiking RNN	network-7	331	1.43462
	Spiking RNN	network-7	332	3.57928
	Spiking RNN	network-7	333	1.88564
	Spiking RNN	network-7	334	1.99765
	Spiking RNN	network-7	335	1.253
	Spiking RNN	network-7	336	0.675463
	Spiking RNN	network-7	337	1.30024
	Spiking RNN	network-7	338	1.50354
	Spiking RNN	network-7	339	1.37863
	Spiking RNN	network-7	340	1.96294
	Spiking RNN	network-7	341	1.59472
	Spiking RNN	network-7	342	1.55985
	Spiking RNN	network-7	343	1.28574
	Spiking RNN	network-7	344	2.68666
	Spiking RNN	network-7	345	0.424264
	Spiking RNN	network-7	346	0.605186
	Spiking RNN	network-7	347	2.93226
	Spiking RNN	network-7	348	0.816241
	Spiking RNN	network-7	349	2.83835
	Spiking RNN	network-7	350	1.52069
	Spiking RNN	network-7	351	1.17925
	Spiking RNN	network-7	352	1.4162
	Spiking RNN	network-7	353	1.19635
	Spiking RNN	network-7	354	2.31111
	Spiking RNN	network-7	355	1.97294
	Spiking RNN	network-7	356	1.65095
	Spiking RNN	network-7	357	1.94503
	Spiking RNN	network-7	358	1.80503
	Spiking RNN	network-7	359	1.31244
	Spiking RNN	network-7	360	1.89357
	Spiking RNN	network-7	361	1.23794
	Spiking RNN	network-7	362	2.34854
	Spiking RNN	network-7	363	2.35916
	Spiking RNN	network-7	364	1.39754
	Spiking RNN	network-7	365	1.15244
	Spiking RNN	network-7	366	1.68412
	Spiking RNN	network-7	367	1.44439
	Spiking RNN	network-7	368	1.80017
	Spiking RNN	network-7	369	1.325
	Spiking RNN	network-7	370	1.40089
	Spiking RNN	network-7	371	1.00062
	Spiking RNN	network-7	372	1.25399
	Spiking RNN	network-7	373	1.69503
	Spiking RNN	network-7	374	1.9198
	Spiking RNN	network-7	375	1.57421
	Spiking RNN	network-7	376	0.783023
	Spiking RNN	network-7	377	2.12029
	Spiking RNN	network-7	378	1.15109
	Spiking RNN	network-7	379	0.781025
	Spiking RNN	network-7	380	0.778621
	Spiking RNN	network-7	381	1.07355
	Spiking RNN	network-7	382	1.67575
	Spiking RNN	network-7	383	0.679154
	Spiking RNN	network-7	384	1.13275
	Spiking RNN	network-7	385	2.54178
	Spiking RNN	network-7	386	1.9693
	Spiking RNN	network-7	387	0.848528
	Spiking RNN	network-7	388	3.01102
	Spiking RNN	network-7	389	1.56924
	Spiking RNN	network-7	390	2.53784
	Spiking RNN	network-7	391	1.48008
	Spiking RNN	network-7	392	2.136
	Spiking RNN	network-7	393	2.47449
	Spiking RNN	network-7	394	1.68022
	Spiking RNN	network-7	395	1.30096
	Spiking RNN	network-7	396	2.31638
	Spiking RNN	network-7	397	0.675463
	Spiking RNN	network-7	398	2.25527
	Spiking RNN	network-7	399	2.21712
	Spiking RNN	network-7	400	2.35438
	Spiking RNN	network-7	401	1.65246
	Spiking RNN	network-7	402	3.01631
	Spiking RNN	network-7	403	1.33534
	Spiking RNN	network-7	404	1.1877
	Spiking RNN	network-7	405	0.869626
	Spiking RNN	network-7	406	2.98004
	Spiking RNN	network-7	407	0.964689
	Spiking RNN	network-7	408	2.47853
	Spiking RNN	network-7	409	2.28596
	Spiking RNN	network-7	410	1.94824
	Spiking RNN	network-7	411	1.49164
	Spiking RNN	network-7	412	1.65718
	Spiking RNN	network-7	413	1.10454
	Spiking RNN	network-7	414	1.42149
	Spiking RNN	network-7	415	1.82003
	Spiking RNN	network-7	416	1.78133
	Spiking RNN	network-7	417	3.05829
	Spiking RNN	network-7	418	1.48513
	Spiking RNN	network-7	419	1.17527
	Spiking RNN	network-7	420	1.81177
	Spiking RNN	network-7	421	2.2706
	Spiking RNN	network-7	422	0.890225
	Spiking RNN	network-7	423	2.2981
	Spiking RNN	network-7	424	2.00281
	Spiking RNN	network-7	425	2.5935
	Spiking RNN	network-7	426	1.30096
	Spiking RNN	network-7	427	2.70601
	Spiking RNN	network-7	428	0.995301
	Spiking RNN	network-7	429	1.09915
	Spiking RNN	network-7	430	1.45344
	Spiking RNN	network-7	431	1.2612
	Spiking RNN	network-7	432	2.47513
	Spiking RNN	network-7	433	1.31577
	Spiking RNN	network-7	434	1.25822
	Spiking RNN	network-7	435	0.990581
	Spiking RNN	network-7	436	2.37592
	Spiking RNN	network-7	437	0.693271
	Spiking RNN	network-7	438	1.32594
	Spiking RNN	network-7	439	2.18303
	Spiking RNN	network-7	440	0.617454
	Spiking RNN	network-7	441	1.22729
	Spiking RNN	network-7	442	1.7
	Spiking RNN	network-7	443	1.5752
	Spiking RNN	network-7	444	1.0198
	Spiking RNN	network-7	445	1.95256
	Spiking RNN	network-7	446	2.13571
	Spiking RNN	network-7	447	1.17154
	Spiking RNN	network-7	448	0.65192
	Spiking RNN	network-7	449	1.08915
	Spiking RNN	network-7	450	1.24825
	Spiking RNN	network-7	451	1.75089
	Spiking RNN	network-7	452	1.92305
	Spiking RNN	network-7	453	1.69004
	Spiking RNN	network-7	454	1.36405
	Spiking RNN	network-7	455	0.726722
	Spiking RNN	network-7	456	0.719809
	Spiking RNN	network-7	457	0.789383
	Spiking RNN	network-7	458	1.4109
	Spiking RNN	network-7	459	2.03485
	Spiking RNN	network-7	460	2.97626
	Spiking RNN	network-7	461	1.67519
	Spiking RNN	network-7	462	1
	Spiking RNN	network-7	463	1.87683
	Spiking RNN	network-7	464	2.37697
	Spiking RNN	network-7	465	1.27009
	Spiking RNN	network-7	466	1.77781
	Spiking RNN	network-7	467	1.07005
	Spiking RNN	network-7	468	0.763217
	Spiking RNN	network-7	469	0.0901388
	Spiking RNN	network-7	470	0.996243
	Spiking RNN	network-7	471	0.850368
	Spiking RNN	network-7	472	0.896172
	Spiking RNN	network-7	473	2.53476
	Spiking RNN	network-7	474	2.42822
	Spiking RNN	network-7	475	0.604152
	Spiking RNN	network-7	476	1.41466
	Spiking RNN	network-7	477	1.83115
	Spiking RNN	network-7	478	0.937083
	Spiking RNN	network-7	479	2.64114
	Spiking RNN	network-7	480	1.92695
	Spiking RNN	network-7	481	1.17925
	Spiking RNN	network-7	482	1.64488
	Spiking RNN	network-7	483	1.86313
	Spiking RNN	network-7	484	1.31933
	Spiking RNN	network-7	485	1.17047
	Spiking RNN	network-7	486	1.43462
	Spiking RNN	network-7	487	1.22526
	Spiking RNN	network-7	488	3.17264
	Spiking RNN	network-7	489	1.54616
	Spiking RNN	network-7	490	1.57421
	Spiking RNN	network-7	491	1.43571
	Spiking RNN	network-7	492	1.96023
	Spiking RNN	network-7	493	1.48661
	Spiking RNN	network-7	494	2.10238
	Spiking RNN	network-7	495	0.355317
	Spiking RNN	network-7	496	1.16539
	Spiking RNN	network-7	497	3.05164
	Spiking RNN	network-7	498	1.18585
	Spiking RNN	network-7	499	0.951972
	Spiking RNN	network-7	500	1.72572
	Spiking RNN	network-7	501	1.55181
	Spiking RNN	network-7	502	1.39508
	Spiking RNN	network-7	503	1.22907
	Spiking RNN	network-7	504	2.81081
	Spiking RNN	network-7	505	0.640312
	Spiking RNN	network-7	506	1.82003
	Spiking RNN	network-7	507	0.696419
	Spiking RNN	network-7	508	0.950329
	Spiking RNN	network-7	509	1.06448
	Spiking RNN	network-7	510	0.721543
	Spiking RNN	network-7	511	1.2772
	Spiking RNN	network-7	512	2.31638
	Spiking RNN	network-7	513	1.27009
	Spiking RNN	network-7	514	0.515388
	Spiking RNN	network-7	515	2.42822
	Spiking RNN	network-7	516	1.253
	Spiking RNN	network-7	517	0.831038
	Spiking RNN	network-7	518	1.02042
	Spiking RNN	network-7	519	1.06066
	Spiking RNN	network-7	520	1.62673
	Spiking RNN	network-7	521	1.30863
	Spiking RNN	network-7	522	0.945053
	Spiking RNN	network-7	523	1.19085
	Spiking RNN	network-7	524	0.880696
	Spiking RNN	network-7	525	1.37568
	Spiking RNN	network-7	526	2.08716
	Spiking RNN	network-7	527	1.47839
	Spiking RNN	network-7	528	0.781425
	Spiking RNN	network-7	529	1.93536
	Spiking RNN	network-7	530	1.60507
	Spiking RNN	network-7	531	0.903466
	Spiking RNN	network-7	532	0.673146
	Spiking RNN	network-7	533	2.17443
	Spiking RNN	network-7	534	1.77658
	Spiking RNN	network-7	535	0.998123
	Spiking RNN	network-7	536	0.915492
	Spiking RNN	network-7	537	1.34001
	Spiking RNN	network-7	538	1.10962
	Spiking RNN	network-7	539	2.79508
	Spiking RNN	network-7	540	2.99677
	Spiking RNN	network-7	541	3.53712
	Spiking RNN	network-7	542	0.860233
	Spiking RNN	network-7	543	1.41289
	Spiking RNN	network-7	544	1.27328
	Spiking RNN	network-7	545	1.6002
	Spiking RNN	network-7	546	0.995615
	Spiking RNN	network-7	547	2.24861
	Spiking RNN	network-7	548	1.69004
	Spiking RNN	network-7	549	1.50083
	Spiking RNN	network-7	550	1.37704
	Spiking RNN	network-7	551	2.03055
	Spiking RNN	network-7	552	1.18454
	Spiking RNN	network-7	553	1.0152
	Spiking RNN	network-7	554	1.53317
	Spiking RNN	network-7	555	1.75535
	Spiking RNN	network-7	556	1.10962
	Spiking RNN	network-7	557	1.31077
	Spiking RNN	network-7	558	1.34629
	Spiking RNN	network-7	559	1.47246
	Spiking RNN	network-7	560	1.725
	Spiking RNN	network-7	561	2.92104
	Spiking RNN	network-7	562	0.612883
	Spiking RNN	network-7	563	0.972433
	Spiking RNN	network-7	564	2.32836
	Spiking RNN	network-7	565	1.3
	Spiking RNN	network-7	566	0.952956
	Spiking RNN	network-7	567	1.7
	Spiking RNN	network-7	568	1.09915
	Spiking RNN	network-7	569	1.38857
	Spiking RNN	network-7	570	2.70185
	Spiking RNN	network-7	571	1.45344
	Spiking RNN	network-7	572	2.65106
	Spiking RNN	network-7	573	0.937083
	Spiking RNN	network-7	574	2.89579
	Spiking RNN	network-7	575	1.02865
	Spiking RNN	network-7	576	0.886002
	Spiking RNN	network-7	577	0.862047
	Spiking RNN	network-7	578	2.40052
	Spiking RNN	network-7	579	2.39505
	Spiking RNN	network-7	580	0.999062
	Spiking RNN	network-7	581	0.825379
	Spiking RNN	network-7	582	1.42215
	Spiking RNN	network-7	583	3.31851
	Spiking RNN	network-7	584	1.43462
	Spiking RNN	network-7	585	0.937083
	Spiking RNN	network-7	586	0.925
	Spiking RNN	network-7	587	0.853302
	Spiking RNN	network-7	588	0.941077
	Spiking RNN	network-7	589	1.29156
	Spiking RNN	network-7	590	1.17527
	Spiking RNN	network-7	591	0.831039
	Spiking RNN	network-7	592	0.596343
	Spiking RNN	network-7	593	2.10772
	Spiking RNN	network-7	594	1.29735
	Spiking RNN	network-7	595	1.28695
	Spiking RNN	network-7	596	2.87891
	Spiking RNN	network-7	597	1.44244
	Spiking RNN	network-7	598	2.22036
	Spiking RNN	network-7	599	2.31948
	Spiking RNN	network-7	600	1.11636
	Spiking RNN	network-7	601	1.74302
	Spiking RNN	network-7	602	1.9928
	Spiking RNN	network-7	603	2.48005
	Spiking RNN	network-7	604	1.29059
	Spiking RNN	network-7	605	1.24147
	Spiking RNN	network-7	606	1.35324
	Spiking RNN	network-7	607	2.00531
	Spiking RNN	network-7	608	1.78273
	Spiking RNN	network-7	609	0.742462
	Spiking RNN	network-7	610	0.728869
	Spiking RNN	network-7	611	1.61652
	Spiking RNN	network-7	612	1.50271
	Spiking RNN	network-7	613	0.72111
	Spiking RNN	network-7	614	0.896172
	Spiking RNN	network-7	615	2.18661
	Spiking RNN	network-7	616	1.45344
	Spiking RNN	network-7	617	4.01995
	Spiking RNN	network-7	618	1.6298
	Spiking RNN	network-7	619	1.13192
	Spiking RNN	network-7	620	1.15569
	Spiking RNN	network-7	621	1.13385
	Spiking RNN	network-7	622	2.22963
	Spiking RNN	network-7	623	1.56065
	Spiking RNN	network-7	624	1.95464
	Spiking RNN	network-7	625	0.696419
	Spiking RNN	network-7	626	0.866747
	Spiking RNN	network-7	627	1.46159
	Spiking RNN	network-7	628	0.626997
	Spiking RNN	network-7	629	0.893378
	Spiking RNN	network-7	630	1.02591
	Spiking RNN	network-7	631	1.77658
	Spiking RNN	network-7	632	0.822344
	Spiking RNN	network-7	633	2.42706
	Spiking RNN	network-7	634	1.79234
	Spiking RNN	network-7	635	2.27005
	Spiking RNN	network-7	636	0.65192
	Spiking RNN	network-7	637	1.66902
	Spiking RNN	network-7	638	1.70165
	Spiking RNN	network-7	639	2.4135
	Spiking RNN	network-7	640	0.813941
	Spiking RNN	network-7	641	0.540833
	Spiking RNN	network-7	642	2.66177
	Spiking RNN	network-7	643	1.9623
	Spiking RNN	network-7	644	3.05133
	Spiking RNN	network-7	645	2.49098
	Spiking RNN	network-7	646	3.62302
	Spiking RNN	network-7	647	1.2855
	Spiking RNN	network-7	648	1.71483
	Spiking RNN	network-7	649	0.809707
	Spiking RNN	network-7	650	2.19957
	Spiking RNN	network-7	651	1.91638
	Spiking RNN	network-7	652	2.22092
	Spiking RNN	network-7	653	1.37886
	Spiking RNN	network-7	654	0.304138
	Spiking RNN	network-7	655	1.08915
	Spiking RNN	network-7	656	1.1919
	Spiking RNN	network-7	657	1.00031
	Spiking RNN	network-7	658	0.824621
	Spiking RNN	network-7	659	1.83439
	Spiking RNN	network-7	660	3.55009
	Spiking RNN	network-7	661	1.52069
	Spiking RNN	network-7	662	1.29639
	Spiking RNN	network-7	663	3.11147
	Spiking RNN	network-7	664	0.710634
	Spiking RNN	network-7	665	2.31746
	Spiking RNN	network-7	666	1.02774
	Spiking RNN	network-7	667	0.650481
	Spiking RNN	network-7	668	1.60507
	Spiking RNN	network-7	669	1.94487
	Spiking RNN	network-7	670	0.893378
	Spiking RNN	network-7	671	1.08541
	Spiking RNN	network-7	672	1.11636
	Spiking RNN	network-7	673	2.09001
	Spiking RNN	network-7	674	1.31006
	Spiking RNN	network-7	675	0.360555
	Spiking RNN	network-7	676	0.592663
	Spiking RNN	network-7	677	0.70799
	Spiking RNN	network-7	678	2.55979
	Spiking RNN	network-7	679	1.796
	Spiking RNN	network-7	680	1.94968
	Spiking RNN	network-7	681	0.693271
	Spiking RNN	network-7	682	2.28501
	Spiking RNN	network-7	683	0.579871
	Spiking RNN	network-7	684	1.20052
	Spiking RNN	network-7	685	2.85591
	Spiking RNN	network-7	686	2.02562
	Spiking RNN	network-7	687	3.13309
	Spiking RNN	network-7	688	1.86682
	Spiking RNN	network-7	689	1.70165
	Spiking RNN	network-7	690	2.18017
	Spiking RNN	network-7	691	1.71701
	Spiking RNN	network-7	692	1.18163
	Spiking RNN	network-7	693	1.1068
	Spiking RNN	network-7	694	1.94824
	Spiking RNN	network-7	695	1.99249
	Spiking RNN	network-7	696	1.39284
	Spiking RNN	network-7	697	1.83882
	Spiking RNN	network-7	698	1.068
	Spiking RNN	network-7	699	2.26523
	Spiking RNN	network-7	700	1.76015
	Spiking RNN	network-7	701	1.28282
	Spiking RNN	network-7	702	0.801561
	Spiking RNN	network-7	703	0.887764
	Spiking RNN	network-7	704	0.445112
	Spiking RNN	network-7	705	2.49362
	Spiking RNN	network-7	706	2.32285
	Spiking RNN	network-7	707	2.08102
	Spiking RNN	network-7	708	2.55649
	Spiking RNN	network-7	709	2.31638
	Spiking RNN	network-7	710	1.07529
	Spiking RNN	network-7	711	1.55443
	Spiking RNN	network-7	712	1.02956
	Spiking RNN	network-7	713	0.761577
	Spiking RNN	network-7	714	1.47246
	Spiking RNN	network-7	715	0.818917
	Spiking RNN	network-7	716	0.937083
	Spiking RNN	network-7	717	0.604669
	Spiking RNN	network-7	718	1.31743
	Spiking RNN	network-7	719	1.07384
	Spiking RNN	network-7	720	1.76015
	Spiking RNN	network-7	721	1.03592
	Spiking RNN	network-7	722	0.48283
	Spiking RNN	network-7	723	1.40801
	Spiking RNN	network-7	724	0.925
	Spiking RNN	network-7	725	2.5318
	Spiking RNN	network-7	726	1.80849
	Spiking RNN	network-7	727	1.03712
	Spiking RNN	network-7	728	1.37295
	Spiking RNN	network-7	729	2.85712
	Spiking RNN	network-7	730	1.13385
	Spiking RNN	network-7	731	1.13192
	Spiking RNN	network-7	732	1.39149
	Spiking RNN	network-7	733	1.37591
	Spiking RNN	network-7	734	1.80017
	Spiking RNN	network-7	735	0.807001
	Spiking RNN	network-7	736	2.04221
	Spiking RNN	network-7	737	1.0503
	Spiking RNN	network-7	738	0.88353
	Spiking RNN	network-7	739	0.761577
	Spiking RNN	network-7	740	1.15812
	Spiking RNN	network-7	741	1.08224
	Spiking RNN	network-7	742	1.61284
	Spiking RNN	network-7	743	1.76812
	Spiking RNN	network-7	744	0.85
	Spiking RNN	network-7	745	2.81603
	Spiking RNN	network-7	746	3.40009
	Spiking RNN	network-7	747	3.00187
	Spiking RNN	network-7	748	2.10297
	Spiking RNN	network-7	749	1.44676
	Spiking RNN	network-7	750	0.964689
	Spiking RNN	network-7	751	0.921954
	Spiking RNN	network-7	752	1.68412
	Spiking RNN	network-7	753	0.707107
	Spiking RNN	network-7	754	1.43462
	Spiking RNN	network-7	755	1.13192
	Spiking RNN	network-7	756	0.817389
	Spiking RNN	network-7	757	2.73724
	Spiking RNN	network-7	758	3.09233
	Spiking RNN	network-7	759	3.03912
	Spiking RNN	network-7	760	2.10861
	Spiking RNN	network-7	761	1.37045
	Spiking RNN	network-7	762	0.995615
	Spiking RNN	network-7	763	0.505594
	Spiking RNN	network-7	764	1.37863
	Spiking RNN	network-7	765	1.11496
	Spiking RNN	network-7	766	2.22626
	Spiking RNN	network-7	767	0.900347
	Spiking RNN	network-7	768	1.73566
	Spiking RNN	network-7	769	1.18849
	Spiking RNN	network-7	770	1.71701
	Spiking RNN	network-7	771	0.755811
	Spiking RNN	network-7	772	2.15537
	Spiking RNN	network-7	773	1.70074
	Spiking RNN	network-7	774	1.66208
	Spiking RNN	network-7	775	1.50333
	Spiking RNN	network-7	776	1.14701
	Spiking RNN	network-7	777	0.728869
	Spiking RNN	network-7	778	2.11261
	Spiking RNN	network-7	779	3.0052
	Spiking RNN	network-7	780	1.45774
	Spiking RNN	network-7	781	1.25623
	Spiking RNN	network-7	782	1.31387
	Spiking RNN	network-7	783	2.08522
	Spiking RNN	network-7	784	1.27304
	Spiking RNN	network-7	785	0.894427
	Spiking RNN	network-7	786	2.28377
	Spiking RNN	network-7	787	1.75446
	Spiking RNN	network-7	788	1.83525
	Spiking RNN	network-7	789	2.66517
	Spiking RNN	network-7	790	1.38947
	Spiking RNN	network-7	791	1.90066
	Spiking RNN	network-7	792	1.4407
	Spiking RNN	network-7	793	1.01119
	Spiking RNN	network-7	794	1.24549
	Spiking RNN	network-7	795	1.09001
	Spiking RNN	network-7	796	1.13054
	Spiking RNN	network-7	797	1.194
	Spiking RNN	network-7	798	2.13029
	Spiking RNN	network-7	799	0.938416
	Spiking RNN	network-7	800	2.15087
	Spiking RNN	network-7	801	2.21501
	Spiking RNN	network-7	802	0.559017
	Spiking RNN	network-7	803	0.919239
	Spiking RNN	network-7	804	1.10708
	Spiking RNN	network-7	805	2.36326
	Spiking RNN	network-7	806	1.11018
	Spiking RNN	network-7	807	1.17739
	Spiking RNN	network-7	808	1.99405
	Spiking RNN	network-7	809	2.18661
	Spiking RNN	network-7	810	0.291548
	Spiking RNN	network-7	811	1.45473
	Spiking RNN	network-7	813	1.7221
	Spiking RNN	network-7	814	1.31743
	Spiking RNN	network-7	815	1.05
	Spiking RNN	network-7	816	1.43636
	Spiking RNN	network-7	817	1.50333
	Spiking RNN	network-7	818	0.395285
	Spiking RNN	network-7	819	0.571183
	Spiking RNN	network-7	820	0.443001
	Spiking RNN	network-7	821	1.194
	Spiking RNN	network-7	822	0.817389
	Spiking RNN	network-7	823	1.43636
	Spiking RNN	network-7	824	1.10962
	Spiking RNN	network-7	825	1.796
	Spiking RNN	network-7	826	1.99076
	Spiking RNN	network-7	827	1.91638
	Spiking RNN	network-7	829	1.65473
	Spiking RNN	network-7	830	0.948683
	Spiking RNN	network-7	831	1.83576
	Spiking RNN	network-7	832	1.62577
	Spiking RNN	network-7	833	0.305164
	Spiking RNN	network-7	834	0.40078
	Spiking RNN	network-7	835	0.617454
	Spiking RNN	network-7	836	1.59765
	Spiking RNN	network-7	837	1.06213
	Spiking RNN	network-7	838	1.6517
	Spiking RNN	network-7	839	0.696419
	Spiking RNN	network-7	840	0.834416
	Spiking RNN	network-7	841	0.75208
	Spiking RNN	network-7	842	0.648556
	Spiking RNN	network-7	843	0.585769
	Spiking RNN	network-7	844	2.00577
	Spiking RNN	network-7	845	2.39505
	Spiking RNN	network-7	846	0.302076
	Spiking RNN	network-7	847	1.45473
	Spiking RNN	network-7	848	0.726722
	Spiking RNN	network-7	849	1.42697
	Spiking RNN	network-7	850	2.85175
	Spiking RNN	network-7	851	0.912414
	Spiking RNN	network-7	852	1.07935
	Spiking RNN	network-7	853	1.22193
	Spiking RNN	network-7	854	1.02774
	Spiking RNN	network-7	855	0.755811
	Spiking RNN	network-7	856	0.866747
	Spiking RNN	network-7	857	0.531507
	Spiking RNN	network-7	858	1.60351
	Spiking RNN	network-7	859	1.6298
	Spiking RNN	network-7	860	1.225
	Spiking RNN	network-7	861	2.45675
	Spiking RNN	network-7	862	0.716327
	Spiking RNN	network-7	863	1.80451
	Spiking RNN	network-7	864	1.9105
	Spiking RNN	network-7	865	2.18546
	Spiking RNN	network-7	866	1.76139
	Spiking RNN	network-7	867	1.15027
	Spiking RNN	network-7	868	1.55081
	Spiking RNN	network-7	869	1.57877
	Spiking RNN	network-7	870	2.34201
	Spiking RNN	network-7	871	1.56465
	Spiking RNN	network-7	872	1.32382
	Spiking RNN	network-7	873	1.53379
	Spiking RNN	network-7	874	0.92635
	Spiking RNN	network-7	875	0.413824
	Spiking RNN	network-7	876	1.2026
	Spiking RNN	network-7	877	1.82363
	Spiking RNN	network-7	879	1.2096
	Spiking RNN	network-7	880	2.0471
	Spiking RNN	network-7	881	1.13496
	Spiking RNN	network-7	882	1.22577
	Spiking RNN	network-7	885	0.797653
	Spiking RNN	network-7	886	1.67705
	Spiking RNN	network-7	887	1.59001
	Spiking RNN	network-7	888	1.63802
	Spiking RNN	network-7	889	0.995301
	Spiking RNN	network-7	890	0.937083
	Spiking RNN	network-7	891	1.06066
	Spiking RNN	network-7	892	1.10028
	Spiking RNN	network-7	893	1.325
	Spiking RNN	network-7	894	0.618466
	Spiking RNN	network-7	895	1.55985
	Spiking RNN	network-7	896	0.637377
	Spiking RNN	network-7	897	1.45538
	Spiking RNN	network-7	898	2.96057
	Spiking RNN	network-7	899	1.0152
	Spiking RNN	network-7	900	2.01556
	Spiking RNN	network-7	901	1.03501
	Spiking RNN	network-7	902	1.61941
	Spiking RNN	network-7	903	1.65548
	Spiking RNN	network-7	904	2.44591
	Spiking RNN	network-7	905	0.855862
	Spiking RNN	network-7	907	1.00902
	Spiking RNN	network-7	908	0.682367
	Spiking RNN	network-7	909	1.6405
	Spiking RNN	network-7	910	1.25524
	Spiking RNN	network-7	911	1.01766
	Spiking RNN	network-7	912	1.27769
	Spiking RNN	network-7	913	0.570636
	Spiking RNN	network-7	915	0.6
	Spiking RNN	network-7	916	1.59941
	Spiking RNN	network-7	917	1.77518
	Spiking RNN	network-7	918	1.07761
	Spiking RNN	network-7	919	2.37816
	Spiking RNN	network-7	920	1.28111
	Spiking RNN	network-7	921	0.877852
	Spiking RNN	network-7	922	1.66208
	Spiking RNN	network-7	923	0.581485
	Spiking RNN	network-7	924	2.00562
	Spiking RNN	network-7	925	0.638847
	Spiking RNN	network-7	926	1.09602
	Spiking RNN	network-7	927	0.9
	Spiking RNN	network-7	928	1.12055
	Spiking RNN	network-7	929	1.1718
	Spiking RNN	network-7	931	0.883883
	Spiking RNN	network-7	932	1.47521
	Spiking RNN	network-7	933	1.28695
	Spiking RNN	network-7	934	0.982344
	Spiking RNN	network-7	935	0.925
	Spiking RNN	network-7	936	0.458939
	Spiking RNN	network-7	937	1.98274
	Spiking RNN	network-7	938	0.735697
	Spiking RNN	network-7	939	1.39933
	Spiking RNN	network-7	940	1.32712
	Spiking RNN	network-7	941	1.0494
	Spiking RNN	network-7	942	0.800391
	Spiking RNN	network-7	943	0.840387
	Spiking RNN	network-7	944	1.03592
	Spiking RNN	network-7	945	0.895126
	Spiking RNN	network-7	946	1.51327
	Spiking RNN	network-7	948	0.878208
	Spiking RNN	network-7	949	1.96023
	Spiking RNN	network-7	950	1.54353
	Spiking RNN	network-7	951	2.10372
	Spiking RNN	network-7	952	0.561805
	Spiking RNN	network-7	953	1.65925
	Spiking RNN	network-7	954	1.40801
	Spiking RNN	network-7	955	1.58213
	Spiking RNN	network-7	956	1.14237
	Spiking RNN	network-7	957	1.72627
	Spiking RNN	network-7	958	1.47585
	Spiking RNN	network-7	959	1.73223
	Spiking RNN	network-7	960	1.41797
	Spiking RNN	network-7	961	0.536773
	Spiking RNN	network-7	962	1.04043
	Spiking RNN	network-7	963	0.895126
	Spiking RNN	network-7	964	0.783023
	Spiking RNN	network-7	965	1.13358
	Spiking RNN	network-7	966	1.67966
	Spiking RNN	network-7	967	0.873212
	Spiking RNN	network-7	968	1.5252
	Spiking RNN	network-7	969	1.51017
	Spiking RNN	network-7	970	1.47352
	Spiking RNN	network-7	971	1.47585
	Spiking RNN	network-7	972	0.827647
	Spiking RNN	network-7	973	1.625
	Spiking RNN	network-7	974	1.45344
	Spiking RNN	network-7	975	1.44265
	Spiking RNN	network-7	976	1.02987
	Spiking RNN	network-7	977	0.696419
	Spiking RNN	network-7	979	1.21655
	Spiking RNN	network-7	980	0.190394
	Spiking RNN	network-7	981	1.11636
	Spiking RNN	network-7	982	2.16622
	Spiking RNN	network-7	983	2.35332
	Spiking RNN	network-7	984	1.63478
	Spiking RNN	network-7	985	1.50021
	Spiking RNN	network-7	986	1.10962
	Spiking RNN	network-7	987	2.77995
	Spiking RNN	network-7	988	0.390512
	Spiking RNN	network-7	989	2.29197
	Spiking RNN	network-7	990	1.63133
	Spiking RNN	network-7	991	0.610328
	Spiking RNN	network-7	992	1.52828
	Spiking RNN	network-7	993	1.51038
	Spiking RNN	network-7	994	2.7822
	Spiking RNN	network-7	995	1.73656
	Spiking RNN	network-7	996	1.18849
	Spiking RNN	network-7	997	2.21501
	Spiking RNN	network-7	998	1.18585
	Spiking RNN	network-7	999	2.42513
	Spiking RNN	network-7	1000	1.08541
	Spiking RNN	network-8	1	1.81401
	Spiking RNN	network-8	2	1.59883
	Spiking RNN	network-8	3	2.36326
	Spiking RNN	network-8	4	1.80017
	Spiking RNN	network-8	5	1.90411
	Spiking RNN	network-8	6	2.63261
	Spiking RNN	network-8	7	2.22219
	Spiking RNN	network-8	8	1.3428
	Spiking RNN	network-8	9	1.85422
	Spiking RNN	network-8	10	1.83593
	Spiking RNN	network-8	11	1.73961
	Spiking RNN	network-8	12	2.25
	Spiking RNN	network-8	13	1.83115
	Spiking RNN	network-8	14	2.65012
	Spiking RNN	network-8	15	2.11202
	Spiking RNN	network-8	16	2.33519
	Spiking RNN	network-8	17	1.17606
	Spiking RNN	network-8	18	2.02639
	Spiking RNN	network-8	19	2.06231
	Spiking RNN	network-8	20	1.88845
	Spiking RNN	network-8	21	1.66227
	Spiking RNN	network-8	22	1.05268
	Spiking RNN	network-8	23	1.22602
	Spiking RNN	network-8	24	3.17657
	Spiking RNN	network-8	25	2.32983
[truncated: 5,976 more rows]

## Sheet: Fig 2f
Figure 2f
	network	unit	response type	decoding performance
	1	201	R	0.592549
	1	202	R	0.743859
	1	203	NNR	0.669624
	1	204	NNR	0.787818
	1	205	NNR	0.574809
	1	206	NNR	0.566804
	1	207	NNR	0.868829
	1	208	NNR	0.738408
	1	209	R	0.83343
	1	210	R	0.70776
	1	211	NNR	0.765819
	1	212	R	0.515943
	1	213	R	0.750589
	1	214	R	0.931932
	1	215	R	0.509751
	1	216	R	0.876691
	1	217	NNR	0.761431
	1	218	NNR	0.858635
	1	219	NNR	0.862347
	1	220	NNR	0.572024
	1	221	R	0.495532
	1	222	NNR	0.684492
	1	223	R	0.596162
	1	224	R	0.814722
	1	225	R	0.646744
	1	226	NNR	0.73898
	1	227	NNR	0.735336
	1	228	NNR	0.669187
	1	229	R	0.832491
	1	230	NNR	0.90103
	1	231	R	0.847305
	1	232	NNR	0.606518
	1	233	NNR	0.91674
	1	234	R	0.594493
	1	235	NNR	0.814112
	1	236	NNR	0.62833
	1	237	R	0.521085
	1	238	NNR	0.931077
	1	239	NNR	0.880699
	1	240	NNR	0.568239
	1	241	NNR	0.849321
	1	242	NNR	0.854399
	1	243	NNR	0.834432
	1	244	NNR	0.893053
	1	245	R	0.940339
	1	246	NNR	0.660395
	1	247	NNR	0.612536
	1	248	NNR	0.629789
	1	249	R	0.478894
	1	250	NNR	0.822078
	1	251	NNR	0.868371
	1	252	NNR	0.70902
	1	253	R	0.607643
	1	254	NNR	0.885302
	1	255	NNR	0.895899
	1	256	R	0.836816
	1	257	NNR	0.518862
	1	258	NNR	0.734499
	1	259	NNR	0.859449
	1	260	R	0.775124
	1	261	R	0.602569
	1	262	R	0.95558
	1	263	NNR	0.640806
	1	264	NNR	0.503295
	1	265	R	0.743514
	1	266	R	0.873035
	1	267	NNR	0.526283
	1	268	NNR	0.722981
	1	269	NNR	0.732769
	1	270	R	0.742953
	1	271	R	0.826353
	1	272	R	0.773922
	1	273	NNR	0.595649
	1	274	R	0.68882
	1	275	NNR	0.896712
	1	276	NNR	0.857323
	1	277	NNR	0.937892
	1	278	NNR	0.80231
	1	279	NNR	0.570272
	1	280	NNR	0.788455
	1	281	NNR	0.917272
	1	282	NNR	0.866163
	1	283	NNR	0.727127
	1	284	R	0.682475
	1	285	NNR	0.753734
	1	286	NNR	0.833568
	1	287	NNR	0.874893
	1	288	NNR	0.880619
	1	289	NNR	0.655885
	1	290	R	0.548507
	1	291	NNR	0.880321
	1	292	NNR	0.750515
	1	293	NNR	0.488658
	1	294	NNR	0.757047
	1	295	NNR	0.667214
	1	296	NNR	0.832438
	1	297	R	0.680013
	1	298	R	0.631499
	1	299	R	0.939488
	1	300	R	0.811742
	1	301	NNR	0.514727
	1	302	R	0.548314
	1	303	NNR	0.875904
	1	304	NNR	0.550189
	1	305	NNR	0.753679
	1	306	NNR	0.845821
	1	307	R	0.621804
	1	308	R	0.870605
	1	309	R	0.550272
	1	310	NNR	0.963972
	1	311	NNR	0.763165
	1	312	R	0.913639
	1	313	NNR	0.82539
	1	314	NNR	0.933877
	1	315	R	0.864001
	1	316	R	0.806288
	1	317	NNR	0.907885
	1	318	R	0.685502
	1	319	NNR	0.824151
	1	320	NNR	0.939848
	1	321	NNR	0.812991
	1	322	NNR	0.856632
	1	323	NNR	0.732652
	1	324	NNR	0.779308
	1	325	R	0.513589
	1	326	NNR	0.64734
	1	327	R	0.68731
	1	328	R	0.520665
	1	329	NNR	0.505245
	1	330	R	0.589505
	1	331	R	0.501806
	1	332	R	0.927803
	1	333	NNR	0.894404
	1	334	NNR	0.748289
	1	335	NNR	0.613728
	1	336	NNR	0.567613
	1	337	NNR	0.712348
	1	338	R	0.578873
	1	339	R	0.959338
	1	340	R	0.825165
	1	341	NNR	0.872302
	1	342	NNR	0.520845
	1	343	R	0.6998
	1	344	R	0.624774
	1	345	NNR	0.906458
	1	346	NNR	0.501209
	1	347	NNR	0.503203
	1	348	R	0.864554
	1	349	NNR	0.728855
	1	350	NNR	0.733606
	1	351	NNR	0.525678
	1	352	NNR	0.803009
	1	353	NNR	0.816502
	1	354	R	0.716326
	1	355	R	0.91489
	1	356	NNR	0.813162
	1	357	NNR	0.9049
	1	358	NNR	0.661412
	1	359	R	0.88719
	1	360	R	0.749103
	1	361	R	0.882995
	1	362	NNR	0.782591
	1	363	NNR	0.814493
	1	364	R	0.846721
	1	365	NNR	0.95537
	1	366	NNR	0.838001
	1	367	NNR	0.86999
	1	368	R	0.751463
	1	369	R	0.68554
	1	370	NNR	0.930638
	1	371	NNR	0.714253
	1	372	R	0.565253
	1	373	NNR	0.562919
	1	374	NNR	0.707174
	1	375	NNR	0.608655
	1	376	R	0.600832
	1	377	NNR	0.886394
	1	378	R	0.634734
	1	379	NNR	0.659414
	1	380	NNR	0.822043
	1	381	NNR	0.68387
	1	382	NNR	0.887776
	1	383	R	0.920926
	1	384	NNR	0.798601
	1	385	NNR	0.901647
	1	386	NNR	0.779856
	1	387	R	0.655459
	1	388	NNR	0.592731
	1	389	NNR	0.554726
	1	390	NNR	0.581374
	1	391	NNR	0.501695
	1	392	NNR	0.715537
	1	393	R	0.622772
	1	394	NNR	0.791744
	1	395	R	0.518158
	1	396	NNR	0.656903
	1	397	R	0.567273
	1	398	R	0.533504
	1	399	NNR	0.522389
	1	400	NNR	0.674453
	1	401	R	0.887133
	1	402	R	0.570228
	1	403	R	0.695396
	1	404	NNR	0.585228
	1	405	R	0.687862
	1	406	R	0.825028
	1	407	NNR	0.661916
	1	408	NNR	0.746544
	1	409	NNR	0.692953
	1	410	R	0.839583
	1	411	NNR	0.871642
	1	412	NNR	0.707494
	1	413	NNR	0.704685
	1	414	NNR	0.74773
	1	415	NNR	0.731137
	1	416	NNR	0.519643
	1	417	NNR	0.563585
	1	418	NNR	0.575064
	1	419	NNR	0.513772
	1	420	R	0.688489
	1	421	NNR	0.739112
	1	422	NNR	0.529371
	1	423	NNR	0.634819
	1	424	NNR	0.733026
	1	425	R	0.852392
	1	426	NNR	0.682485
	1	427	R	0.869376
	1	428	NNR	0.872703
	1	429	NNR	0.484482
	1	430	NNR	0.685317
	1	431	R	0.673849
	1	432	NNR	0.909122
	1	433	NNR	0.504417
	1	434	NNR	0.506787
	1	435	NNR	0.822871
	1	436	R	0.89301
	1	437	NNR	0.890471
	1	438	NNR	0.878479
	1	439	NNR	0.653937
	1	440	NNR	0.840362
	1	441	NNR	0.810437
	1	442	NNR	0.773634
	1	443	R	0.505944
	1	444	NNR	0.921115
	1	445	NNR	0.502328
	1	446	NNR	0.856347
	1	447	R	0.867207
	1	448	NNR	0.944359
	1	449	NNR	0.77566
	1	450	NNR	0.670516
	1	451	R	0.881477
	1	452	R	0.691486
	1	453	NNR	0.527398
	1	454	NNR	0.539416
	1	455	NNR	0.800004
	1	456	R	0.793536
	1	457	NNR	0.541268
	1	458	NNR	0.838772
	1	459	R	0.858654
	1	460	NNR	0.522813
	1	461	NNR	0.532353
	1	462	NNR	0.530476
	1	463	NNR	0.710578
	1	464	NNR	0.658175
	1	465	NNR	0.545018
	1	466	R	0.808288
	1	467	R	0.809111
	1	468	R	0.809966
	1	469	NNR	0.698015
	1	470	NNR	0.829065
	1	471	NNR	0.938434
	1	472	NNR	0.639821
	1	473	NNR	0.876616
	1	474	R	0.916469
	1	475	R	0.510014
	1	476	R	0.732594
	1	477	NNR	0.696837
	1	478	R	0.708343
	1	479	NNR	0.69985
	1	480	R	0.675084
	1	481	NNR	0.562047
	1	482	NNR	0.847378
	1	483	R	0.761727
	1	484	NNR	0.499135
	1	485	NNR	0.610996
	1	486	NNR	0.914967
	1	487	NNR	0.869867
	1	488	NNR	0.692823
	1	489	R	0.589498
	1	490	NNR	0.955503
	1	491	R	0.511253
	1	492	R	0.742242
	1	493	R	0.899448
	1	494	NNR	0.680544
	1	495	NNR	0.619341
	1	496	NNR	0.847369
	1	497	NNR	0.920094
	1	498	NNR	0.638178
	1	499	NNR	0.788444
	1	500	NNR	0.649091
	1	501	R	0.5178
	1	502	NNR	0.566688
	1	503	NNR	0.718289
	1	504	NNR	0.639669
	1	505	R	0.753671
	1	506	R	0.629091
	1	507	NNR	0.818703
	1	508	R	0.944954
	1	509	NNR	0.616259
	1	510	NNR	0.684702
	1	511	R	0.930215
	1	512	NNR	0.916176
	1	513	R	0.838666
	1	514	R	0.65195
	1	515	R	0.816851
	1	516	NNR	0.889891
	1	517	NNR	0.837213
	1	518	NNR	0.499065
	1	519	NNR	0.512418
	1	520	R	0.507016
	1	521	NNR	0.703062
	1	522	NNR	0.72273
	1	523	NNR	0.718312
	1	524	NNR	0.648054
	1	525	NNR	0.67919
	1	526	NNR	0.628315
	1	527	NNR	0.83204
	1	528	NNR	0.514034
	1	529	R	0.863878
	1	530	NNR	0.502325
	1	531	R	0.591573
	1	532	R	0.504582
	1	533	NNR	0.928233
	1	534	NNR	0.654141
	1	535	R	0.703508
	1	536	NNR	0.504671
	1	537	R	0.816401
	1	538	NNR	0.542433
	1	539	NNR	0.757456
	1	540	R	0.547581
	1	541	NNR	0.829792
	1	542	R	0.553625
	1	543	NNR	0.593982
	1	544	NNR	0.866267
	1	545	R	0.928459
	1	546	R	0.915222
	1	547	R	0.915937
	1	548	NNR	0.66185
	1	549	R	0.922646
	1	550	R	0.512716
	1	551	NNR	0.519271
	1	552	NNR	0.823724
	1	553	R	0.767344
	1	554	NNR	0.860849
	1	555	NNR	0.960389
	1	556	NNR	0.50918
	1	557	NNR	0.605414
	1	558	NNR	0.654536
	1	559	NNR	0.694886
	1	560	R	0.73325
	1	561	NNR	0.900573
	1	562	NNR	0.731213
	1	563	R	0.820918
	1	564	NNR	0.771559
	1	565	NNR	0.859948
	1	566	R	0.531302
	1	567	NNR	0.795007
	1	568	NNR	0.519653
	1	569	NNR	0.864057
	1	570	R	0.576777
	1	571	NNR	0.892439
	1	572	R	0.930911
	1	573	R	0.62502
	1	574	NNR	0.932425
	1	575	NNR	0.524718
	1	576	NNR	0.740037
	1	577	NNR	0.717172
	1	578	NNR	0.913494
	1	579	R	0.822023
	1	580	R	0.745312
	1	581	NNR	0.608494
	1	582	NNR	0.806167
	1	583	R	0.750849
	1	584	NNR	0.750419
	1	585	NNR	0.746556
	1	586	NNR	0.490328
	1	587	NNR	0.558456
	1	588	NNR	0.852359
	1	589	NNR	0.842972
	1	590	NNR	0.794324
	1	591	NNR	0.848079
	1	592	NNR	0.855513
	1	593	R	0.666383
	1	594	NNR	0.712212
	1	595	NNR	0.866286
	1	596	NNR	0.518935
	1	597	NNR	0.675487
	1	598	NNR	0.824933
	1	599	NNR	0.527573
	1	600	R	0.711008
	1	601	NNR	0.648876
	1	602	R	0.796731
	1	603	R	0.705494
	1	604	NNR	0.872463
	1	605	NNR	0.791356
	1	606	NNR	0.783846
	1	607	NNR	0.504278
	1	608	NNR	0.927888
	1	609	R	0.780238
	1	610	R	0.670993
	1	611	R	0.783146
	1	612	NNR	0.662098
	1	613	NNR	0.637611
	1	614	NNR	0.912
	1	615	NNR	0.71785
	1	616	NNR	0.708682
	1	617	NNR	0.87227
	1	618	R	0.523402
	1	619	NNR	0.838156
	1	620	NNR	0.792482
	1	621	NNR	0.599772
	1	622	R	0.696904
	1	623	NNR	0.62282
	1	624	NNR
	1	625	R	0.709712
	1	626	R	0.678207
	1	627	NNR	0.907611
	1	628	NNR	0.874282
	1	629	NNR	0.620604
	1	630	NNR	0.60783
	1	631	NNR	0.747106
	1	632	R	0.888982
	1	633	NNR	0.546866
	1	634	R	0.650765
	1	635	NNR	0.508649
	1	636	NNR	0.685315
	1	637	NNR	0.503515
	1	638	NNR	0.864128
	1	639	NNR	0.790472
	1	640	NNR	0.740404
	1	641	NNR	0.54619
	1	642	NNR	0.585804
	1	643	R	0.544473
	1	644	NNR	0.671945
	1	645	R	0.676976
	1	646	NNR	0.694384
	1	647	NNR	0.565775
	1	648	NNR	0.797455
	1	649	NNR	0.723364
	1	650	R	0.756828
	1	651	NNR	0.80987
	1	652	R	0.515402
	1	653	NNR	0.687129
	1	654	NNR	0.545935
	1	655	NNR	0.50892
	1	656	NNR	0.780245
	1	657	NNR	0.725598
	1	658	NNR	0.853817
	1	659	NNR	0.832467
	1	660	NNR	0.78087
	1	661	R	0.806034
	1	662	R	0.60384
	1	663	R	0.562568
	1	664	NNR	0.88382
	1	665	NNR	0.839378
	1	666	NNR	0.504745
	1	667	NNR	0.524427
	1	668	R	0.515315
	1	669	NNR	0.870806
	1	670	NNR	0.568307
	1	671	NNR	0.874402
	1	672	NNR	0.559838
	1	673	NNR	0.937338
	1	674	R	0.684694
	1	675	R	0.634688
	1	676	NNR	0.812523
	1	677	NNR	0.597195
	1	678	NNR	0.631792
	1	679	R	0.601005
	1	680	NNR	0.895176
	1	681	NNR	0.787696
	1	682	NNR	0.884876
	1	683	NNR	0.554559
	1	684	R	0.792334
	1	685	NNR	0.932158
	1	686	NNR	0.74789
	1	687	NNR	0.678212
	1	688	NNR	0.897812
	1	689	R	0.605608
	1	690	R	0.50818
	1	691	NNR	0.792773
	1	692	NNR	0.500955
	1	693	NNR	0.89644
	1	694	NNR	0.723923
	1	695	R	0.837893
	1	696	NNR	0.903056
	1	697	NNR	0.638749
	1	698	NNR	0.570377
	1	699	NNR	0.924161
	1	700	NNR	0.543057
	1	701	NNR	0.85054
	1	702	NNR	0.697775
	1	703	R	0.52236
	1	704	NNR	0.771119
	1	705	R	0.75759
	1	706	R	0.504733
	1	707	NNR	0.500736
	1	708	NNR	0.53049
	1	709	NNR	0.602929
	1	710	NNR	0.657018
	1	711	NNR	0.794635
	1	712	R	0.800411
	1	713	NNR	0.88118
	1	714	R	0.87467
	1	715	R	0.805883
	1	716	R	0.501154
	1	717	NNR	0.92296
	1	718	NNR	0.718759
	1	719	R	0.775574
	1	720	R	0.849664
	1	721	NNR	0.558344
	1	722	NNR	0.533755
	1	723	NNR	0.528639
	1	724	NNR	0.646753
	1	725	NNR	0.84005
	1	726	NNR	0.601039
	1	727	NNR	0.638739
	1	728	NNR	0.615448
	1	729	NNR	0.53036
	1	730	NNR	0.907242
	1	731	NNR	0.757737
	1	732	R	0.784645
	1	733	R	0.653947
	1	734	NNR	0.51901
	1	735	NNR	0.559859
	1	736	NNR	0.830318
	1	737	NNR	0.528492
	1	738	NNR	0.584275
	1	739	NNR	0.843
	1	740	NNR	0.690524
	1	741	R	0.555989
	1	742	NNR	0.85085
	1	743	R	0.865138
	1	744	R	0.634093
	1	745	NNR	0.503031
	1	746	R	0.70472
	1	747	NNR	0.495902
	1	748	NNR	0.765179
	1	749	R	0.53318
	1	750	NNR	0.754898
	1	751	NNR	0.680376
	1	752	R	0.722477
	1	753	R	0.901106
	1	754	R	0.801814
	1	755	NNR	0.634774
	1	756	NNR	0.793405
	1	757	NNR	0.568546
	1	758	R	0.65298
	1	759	NNR	0.719356
	1	760	NNR	0.777935
	1	761	R	0.660821
	1	762	NNR	0.828582
	1	763	NNR	0.503664
	1	764	NNR	0.761978
	1	765	NNR	0.502189
	1	766	NNR	0.729921
	1	767	NNR	0.529304
	1	768	NNR	0.868604
	1	769	NNR	0.509928
	1	770	R	0.698535
	1	771	NNR	0.919278
	1	772	R	0.677099
	1	773	NNR	0.902444
	1	774	NNR	0.695686
	1	775	NNR	0.830723
	1	776	R	0.679718
	1	777	R	0.603317
	1	778	NNR	0.882171
	1	779	R	0.908812
	1	780	NNR	0.806723
	1	781	R	0.52596
	1	782	NNR	0.845983
	1	783	R	0.571256
	1	784	NNR	0.506374
	1	785	NNR	0.726815
	1	786	NNR	0.621183
	1	787	R	0.569859
	1	788	NNR	0.810767
	1	789	R	0.518069
	1	790	NNR	0.898943
	1	791	R	0.825198
	1	792	NNR	0.878432
	1	793	NNR	0.641866
	1	794	R	0.629095
	1	795	NNR	0.72957
	1	796	R	0.704951
	1	797	NNR	0.741747
	1	798	NNR	0.858595
	1	799	R	0.81768
	1	800	NNR	0.506217
	2	201	R	0.628386
	2	202	NNR	0.818468
	2	203	NNR	0.82634
	2	204	R	0.54077
	2	205	NNR	0.519518
	2	206	NNR	0.513669
	2	207	NNR	0.787632
	2	208	R	0.891242
	2	209	NNR	0.861969
	2	210	NNR	0.775054
	2	211	NNR	0.649024
	2	212	R	0.636098
	2	213	NNR	0.797757
	2	214	NNR	0.859404
	2	215	NNR	0.662119
	2	216	NNR	0.904054
	2	217	NNR	0.697721
	2	218	R	0.816244
	2	219	NNR	0.542999
	2	220	NNR	0.852369
	2	221	NNR	0.945824
	2	222	NNR	0.780043
	2	223	NNR	0.896267
	2	224	NNR	0.869948
	2	225	R	0.913857
	2	226	R	0.675292
	2	227	NNR	0.824003
	2	228	NNR	0.503167
	2	229	R	0.825499
	2	230	R	0.751916
	2	231	NNR	0.774347
	2	232	NNR	0.656606
	2	233	NNR	0.868195
	2	234	R	0.83534
	2	235	R	0.809348
	2	236	R	0.81435
	2	237	NNR	0.874672
	2	238	R	0.819259
	2	239	NNR	0.752196
	2	240	NNR	0.765574
	2	241	R	0.82031
	2	242	R	0.766403
	2	243	R	0.848276
	2	244	NNR	0.867786
	2	245	R	0.853872
	2	246	NNR	0.592077
	2	247	NNR	0.57993
	2	248	R	0.506115
	2	249	NNR	0.547664
	2	250	R	0.663985
	2	251	R	0.681319
	2	252	NNR	0.943768
	2	253	R	0.527237
	2	254	NNR	0.7403
	2	255	NNR	0.904951
	2	256	R	0.754835
	2	257	NNR	0.928862
	2	258	NNR	0.536129
	2	259	NNR	0.853512
	2	260	NNR	0.830878
	2	261	R	0.93211
	2	262	NNR	0.772478
	2	263	R	0.600092
	2	264	NNR	0.796069
	2	265	R	0.735855
	2	266	NNR	0.692266
	2	267	NNR	0.792189
	2	268	NNR	0.677627
	2	269	NNR	0.816433
	2	270	R	0.50807
	2	271	NNR	0.646658
	2	272	R	0.839872
	2	273	R	0.907431
	2	274	NNR	0.794322
	2	275	NNR	0.826496
	2	276	NNR	0.550429
	2	277	NNR	0.832541
	2	278	NNR	0.589278
	2	279	NNR	0.542789
	2	280	NNR	0.615069
	2	281	NNR	0.892944
	2	282	R	0.605491
	2	283	NNR	0.594169
	2	284	NNR	0.88694
	2	285	NNR	0.507641
	2	286	R	0.520151
	2	287	NNR	0.870734
	2	288	R	0.65957
	2	289	NNR	0.688407
	2	290	NNR	0.525581
	2	291	NNR	0.811299
	2	292	R	0.763908
	2	293	NNR	0.959956
	2	294	R	0.870383
	2	295	NNR	0.813018
	2	296	NNR	0.815811
	2	297	NNR	0.516426
	2	298	R	0.712873
	2	299	R	0.851557
	2	300	NNR	0.785118
	2	301	NNR	0.513729
	2	302	NNR	0.565067
	2	303	NNR	0.78021
	2	304	R	0.77105
	2	305	R	0.591039
	2	306	NNR	0.574989
	2	307	NNR	0.756969
	2	308	R	0.664283
	2	309	R	0.858117
	2	310	NNR	0.774563
	2	311	R	0.512796
	2	312	NNR	0.587758
	2	313	NNR	0.853356
	2	314	NNR	0.914442
	2	315	NNR	0.493859
	2	316	NNR	0.70393
	2	317	NNR	0.884433
	2	318	R	0.910773
	2	319	NNR	0.514473
	2	320	R	0.816654
	2	321	NNR	0.749359
	2	322	NNR	0.743253
	2	323	R	0.521418
	2	324	R	0.564579
	2	325	NNR	0.856492
	2	326	NNR	0.538402
	2	327	NNR	0.603186
	2	328	NNR	0.740182
	2	329	R	0.917918
	2	330	NNR	0.902285
	2	331	NNR	0.66539
	2	332	R	0.61325
	2	333	R	0.866903
	2	334	R	0.705622
	2	335	NNR	0.538136
	2	336	NNR	0.797763
	2	337	NNR	0.95703
	2	338	NNR	0.512811
	2	339	NNR	0.895943
	2	340	NNR	0.538195
	2	341	R	0.907974
	2	342	NNR	0.607582
	2	343	NNR	0.818445
	2	344	R	0.574135
	2	345	NNR	0.533154
	2	346	NNR	0.5885
	2	347	R	0.689941
	2	348	NNR	0.847915
	2	349	R	0.937429
	2	350	NNR	0.834302
	2	351	NNR	0.805874
	2	352	NNR	0.626411
	2	353	NNR	0.805132
	2	354	R	0.8161
	2	355	R	0.922075
	2	356	NNR	0.946874
	2	357	R	0.933024
	2	358	NNR	0.693087
	2	359	NNR	0.732932
	2	360	NNR	0.891194
	2	361	NNR	0.817065
	2	362	R	0.899996
	2	363	R	0.706603
	2	364	NNR	0.564812
	2	365	NNR	0.824179
	2	366	R	0.804067
	2	367	NNR	0.903162
	2	368	R	0.929594
	2	369	NNR	0.522418
	2	370	NNR	0.79384
	2	371	NNR	0.554634
	2	372	NNR	0.866276
	2	373	NNR	0.610854
	2	374	R	0.835613
	2	375	R	0.521857
	2	376	NNR	0.787536
	2	377	R	0.589562
	2	378	NNR	0.793505
	2	379	NNR	0.593738
	2	380	NNR	0.732828
	2	381	NNR	0.710393
	2	382	R	0.550463
	2	383	NNR	0.533086
	2	384	NNR	0.850132
	2	385	R	0.931243
	2	386	R	0.723794
	2	387	NNR	0.849061
	2	388	R	0.80433
	2	389	NNR	0.759483
	2	390	R	0.499595
	2	391	R	0.927548
	2	392	R	0.826453
	2	393	R	0.939144
	2	394	NNR	0.486484
	2	395	NNR	0.829999
	2	396	R	0.518531
	2	397	NNR	0.846817
	2	398	R	0.703393
	2	399	R	0.905537
	2	400	R	0.734028
	2	401	R	0.614972
	2	402	R	0.875439
	2	403	NNR	0.766209
	2	404	NNR	0.800041
	2	405	NNR	0.873931
	2	406	R	0.832247
	2	407	NNR	0.783527
	2	408	R	0.952605
	2	409	R	0.894982
	2	410	R	0.778853
	2	411	R	0.88062
	2	412	R	0.537328
	2	413	NNR	0.731904
	2	414	NNR	0.828897
	2	415	R	0.91358
	2	416	R	0.66844
	2	417	R	0.813266
	2	418	NNR	0.817717
	2	419	NNR	0.942855
	2	420	NNR	0.842092
	2	421	R	0.825593
	2	422	NNR	0.736962
	2	423	R	0.538615
	2	424	R	0.670173
	2	425	R	0.891502
	2	426	NNR	0.837115
	2	427	R	0.584448
	2	428	NNR	0.720329
	2	429	NNR	0.700821
	2	430	NNR	0.499883
	2	431	NNR	0.896684
	2	432	R	0.541762
	2	433	NNR	0.943069
	2	434	NNR	0.498511
	2	435	NNR	0.747994
	2	436	R	0.544788
	2	437	NNR	0.816745
	2	438	NNR	0.806284
	2	439	R	0.760364
	2	440	NNR	0.847657
	2	441	NNR	0.49864
	2	442	R	0.67098
	2	443	R	0.502287
	2	444	NNR	0.627483
	2	445	R	0.858221
	2	446	R	0.979135
	2	447	NNR	0.774734
	2	448	NNR	0.524316
	2	449	NNR	0.913186
	2	450	NNR	0.94524
	2	451	NNR	0.525347
	2	452	R	0.688945
	2	453	NNR	0.630639
	2	454	NNR	0.754781
	2	455	NNR	0.553787
	2	456	NNR	0.508923
	2	457	NNR	0.516274
	2	458	R	0.711912
	2	459	R	0.87325
	2	460	R	0.892729
	2	461	R	0.798426
	2	462	NNR	0.910487
	2	463	NNR	0.84814
	2	464	R	0.815871
	2	465	NNR	0.647234
	2	466	R	0.688822
	2	467	NNR	0.878765
	2	468	NNR	0.725807
	2	469	NNR	0.519965
	2	470	NNR	0.654684
	2	471	NNR	0.691408
	2	472	NNR	0.742761
	2	473	R	0.842205
	2	474	R	0.63243
	2	475	NNR	0.798086
	2	476	NNR	0.888651
	2	477	R	0.884868
	2	478	NNR	0.840083
	2	479	R	0.93559
	2	480	NNR	0.814234
	2	481	NNR	0.859631
	2	482	R	0.858751
	2	483	R	0.498619
	2	484	R	0.571654
	2	485	NNR	0.830306
	2	486	NNR	0.527937
	2	487	NNR	0.710945
	2	488	R	0.939253
	2	489	R	0.604628
	2	490	NNR	0.850622
	2	491	NNR	0.839744
	2	492	R	0.837457
	2	493	NNR	0.814444
	2	494	R	0.53872
	2	495	NNR	0.701025
	2	496	NNR	0.690122
	2	497	R	0.578076
	2	498	NNR	0.510107
	2	499	NNR	0.814732
	2	500	NNR	0.908957
	2	501	R	0.670002
	2	502	NNR	0.813174
	2	503	NNR	0.952787
	2	504	R	0.542608
	2	505	NNR	0.559342
	2	506	R	0.713418
	2	507	NNR	0.565971
	2	508	NNR	0.591152
	2	509	NNR	0.554877
	2	510	NNR	0.814535
	2	511	NNR	0.86237
	2	512	R	0.633304
	2	513	NNR	0.570013
	2	514	NNR	0.77196
	2	515	R	0.760408
	2	516	NNR	0.517995
	2	517	NNR	0.777916
	2	518	NNR	0.507781
	2	519	NNR	0.924308
	2	520	NNR	0.743758
	2	521	NNR	0.696447
	2	522	NNR	0.875349
	2	523	NNR	0.631338
	2	524	NNR	0.859535
	2	525	NNR	0.835874
	2	526	R	0.606176
	2	527	R	0.508449
	2	528	NNR	0.907461
	2	529	R	0.87398
	2	530	NNR	0.776125
	2	531	NNR	0.607596
	2	532	NNR	0.908508
	2	533	R	0.676233
	2	534	R	0.640314
	2	535	NNR	0.852204
	2	536	NNR	0.54197
	2	537	NNR	0.810132
	2	538	NNR	0.651221
	2	539	R	0.689835
	2	540	R	0.63156
	2	541	R	0.825856
	2	542	NNR	0.88037
	2	543	NNR	0.784398
	2	544	NNR	0.81973
	2	545	R	0.686203
	2	546	NNR	0.917482
	2	547	R	0.741721
	2	548	NNR	0.937574
	2	549	NNR	0.502488
	2	550	NNR	0.896098
	2	551	R	0.776519
	2	552	NNR	0.554593
	2	553	NNR	0.700429
	2	554	R	0.947873
	2	555	NNR	0.562938
	2	556	NNR	0.837526
	2	557	NNR	0.54144
	2	558	NNR	0.557008
	2	559	NNR	0.527536
	2	560	R	0.837483
	2	561	R	0.662315
	2	562	NNR	0.772414
	2	563	NNR	0.816375
	2	564	R	0.868244
	2	565	NNR	0.682524
	2	566	NNR	0.787949
	2	567	R	0.74772
	2	568	NNR	0.506738
	2	569	NNR	0.497029
	2	570	R	0.741935
	2	571	NNR	0.849223
	2	572	R	0.590623
	2	573	NNR	0.573492
	2	574	R	0.914634
	2	575	NNR	0.54033
	2	576	NNR	0.864169
	2	577	NNR	0.897261
	2	578	R	0.895249
	2	579	R	0.492402
	2	580	NNR	0.694161
	2	581	NNR	0.695773
	2	582	R	0.87744
	2	583	R	0.710208
	2	584	NNR	0.683201
	2	585	NNR	0.608552
	2	586	NNR	0.618814
	2	587	NNR	0.840705
	2	588	NNR	0.841421
	2	589	NNR	0.847998
	2	590	NNR	0.568026
	2	591	NNR	0.891511
	2	592	NNR	0.701629
	2	593	R	0.512708
	2	594	NNR	0.512732
	2	595	NNR	0.850457
	2	596	R	0.516497
	2	597	NNR	0.948077
	2	598	R	0.854161
	2	599	R	0.685555
	2	600	NNR	0.62452
	2	601	R	0.900893
	2	602	R	0.928532
	2	603	R	0.517752
	2	604	NNR	0.771961
	2	605	NNR	0.850914
	2	606	NNR	0.630562
	2	607	R	0.666033
	2	608	R	0.756189
	2	609	NNR	0.587096
	2	610	NNR	0.907525
	2	611	NNR	0.87776
	2	612	NNR	0.764943
	2	613	NNR	0.539184
	2	614	NNR	0.853056
	2	615	R	0.535665
	2	616	NNR	0.81523
	2	617	R	0.838497
	2	618	NNR	0.695367
	2	619	NNR	0.518493
	2	620	NNR	0.60643
	2	621	NNR	0.663022
	2	622	R	0.6202
	2	623	NNR	0.885895
	2	624	R	0.710944
	2	625	NNR	0.663675
	2	626	NNR	0.545004
	2	627	NNR	0.847968
	2	628	NNR	0.614054
	2	629	NNR	0.626679
	2	630	NNR	0.825375
	2	631	R	0.5663
	2	632	NNR	0.782487
	2	633	R	0.875688
	2	634	R	0.943656
	2	635	R	0.639938
	2	636	NNR	0.639734
	2	637	R	0.793149
	2	638	R	0.75209
	2	639	R	0.699174
	2	640	NNR	0.542895
	2	641	NNR	0.86412
	2	642	R	0.911823
	2	643	NNR	0.630981
	2	644	R	0.892719
	2	645	R	0.707594
	2	646	R	0.728376
	2	647	NNR	0.637288
	2	648	NNR	0.77406
	2	649	NNR	0.727939
	2	650	R	0.7378
	2	651	R	0.830889
	2	652	R	0.733301
	2	653	NNR	0.624466
	2	654	NNR	0.777912
	2	655	NNR	0.51405
	2	656	NNR	0.653045
	2	657	NNR	0.712761
	2	658	NNR	0.865049
	2	659	R	0.798655
	2	660	R	0.938178
	2	661	NNR	0.641202
	2	662	NNR	0.634483
	2	663	R	0.844417
	2	664	NNR	0.626895
	2	665	R	0.608251
	2	666	NNR	0.510489
	2	667	NNR	0.766953
	2	668	NNR	0.909943
	2	669	NNR	0.741097
	2	670	NNR	0.545989
	2	671	NNR	0.791737
	2	672	NNR	0.839574
	2	673	R	0.640554
	2	674	NNR	0.681645
	2	675	NNR	0.796616
	2	676	NNR	0.849118
	2	677	NNR	0.504532
	2	678	R	0.938445
	2	679	NNR	0.844496
	2	680	R	0.510789
	2	681	NNR	0.83605
	2	682	R	0.792656
	2	683	NNR	0.716764
	2	684	NNR	0.80191
	2	685	R	0.79968
	2	686	R	0.87571
	2	687	R	0.541042
	2	688	R	0.852538
	2	689	R	0.94956
	2	690	R	0.738317
	2	691	NNR	0.517811
	2	692	NNR	0.714488
	2	693	NNR	0.751383
	2	694	R	0.634303
	2	695	R	0.773061
	2	696	NNR	0.786349
	2	697	NNR	0.835895
	2	698	NNR	0.908792
	2	699	R	0.550655
	2	700	R	0.850781
	2	701	NNR	0.513774
	2	702	NNR	0.651579
	2	703	NNR	0.647658
	2	704	NNR	0.860809
	2	705	R	0.65235
	2	706	R	0.950342
	2	707	R	0.849924
	2	708	R	0.922575
	2	709	R	0.76005
	2	710	NNR	0.7868
	2	711	NNR	0.603079
	2	712	NNR	0.847056
	2	713	NNR	0.90058
	2	714	NNR	0.809161
	2	715	NNR	0.550066
	2	716	NNR	0.767907
	2	717	NNR	0.85491
	2	718	NNR	0.73183
	2	719	NNR	0.845422
	2	720	R	0.745247
	2	721	NNR	0.516488
	2	722	NNR	0.507451
	2	723	NNR	0.631319
	2	724	NNR	0.862583
	2	725	R	0.844383
	2	726	R	0.786644
	2	727	NNR	0.813988
	2	728	NNR	0.720977
	2	729	R	0.592778
	2	730	NNR	0.726654
	2	731	NNR	0.811654
	2	732	NNR	0.90031
	2	733	NNR	0.674045
	2	734	R	0.574081
	2	735	NNR	0.76679
	2	736	R	0.546402
	2	737	NNR	0.543741
	2	738	NNR	0.745289
	2	739	NNR	0.639459
	2	740	NNR	0.5114
	2	741	NNR	0.853454
	2	742	R	0.806701
	2	743	NNR	0.68556
	2	744	NNR	0.878371
	2	745	R	0.712646
	2	746	R	0.685763
	2	747	R	0.786925
	2	748	R	0.77587
	2	749	NNR	0.714488
	2	750	NNR	0.849342
	2	751	NNR	0.84887
	2	752	R	0.518679
	2	753	NNR	0.888117
	2	754	NNR	0.853514
	2	755	NNR	0.754667
	2	756	NNR	0.845531
	2	757	R	0.771344
	2	758	R	0.797391
	2	759	R	0.793565
	2	760	R	0.524709
	2	761	R	0.57567
	2	762	NNR	0.736239
	2	763	NNR	0.924223
	2	764	NNR	0.491822
	2	765	NNR	0.83635
	2	766	R	0.517171
	2	767	NNR	0.589122
	2	768	R	0.744586
	2	769	NNR	0.634672
	2	770	NNR	0.739519
	2	771	NNR	0.919408
	2	772	R	0.687294
	2	773	R	0.934165
	2	774	NNR	0.875891
	2	775	R	0.646209
	2	776	NNR	0.491653
	2	777	NNR	0.537956
	2	778	R	0.766084
	2	779	R	0.834896
	2	780	R	0.692884
	2	781	NNR	0.733622
	2	782	NNR	0.8062
	2	783	R	0.695378
	2	784	NNR	0.72036
	2	785	NNR	0.820656
	2	786	R	0.796388
	2	787	R	0.894321
	2	788	NNR	0.85063
	2	789	R	0.791489
	2	790	NNR	0.793172
	2	791	R	0.888771
	2	792	NNR	0.559791
	2	793	NNR	0.935922
	2	794	NNR	0.873082
	2	795	NNR	0.871414
	2	796	NNR	0.822391
	2	797	NNR	0.889846
	2	798	R	0.882529
	2	799	NNR	0.80004
	2	800	R	0.603969
	3	201	R	0.617944
	3	202	NNR	0.670942
	3	203	NNR	0.825561
	3	204	NNR	0.50402
	3	205	NNR	0.668527
	3	206	NNR	0.510855
	3	207	R	0.875266
	3	208	NNR	0.848024
	3	209	NNR	0.88062
	3	210	NNR	0.727496
	3	211	NNR	0.776029
	3	212	NNR	0.583078
	3	213	NNR	0.877441
	3	214	R	0.712824
	3	215	R
	3	216	R	0.797588
	3	217	NNR	0.694437
	3	218	R	0.521013
	3	219	R	0.765612
	3	220	R	0.541305
	3	221	R	0.604928
	3	222	NNR	0.816674
	3	223	R	0.772254
	3	224	NNR	0.502959
	3	225	R	0.76759
	3	226	R	0.825149
	3	227	NNR	0.731859
	3	228	R	0.838808
	3	229	NNR	0.792387
	3	230	R	0.875064
	3	231	NNR	0.674376
	3	232	R	0.824932
	3	233	R	0.796833
	3	234	NNR	0.780025
	3	235	NNR	0.888298
	3	236	R	0.552505
	3	237	NNR	0.625327
	3	238	NNR	0.864608
	3	239	NNR	0.588788
	3	240	R	0.755399
	3	241	R	0.65427
	3	242	NNR	0.840868
	3	243	R	0.682828
	3	244	NNR	0.654046
	3	245	NNR	0.866227
	3	246	R	0.693827
	3	247	NNR	0.772384
	3	248	R	0.671346
	3	249	NNR	0.642753
	3	250	R	0.689623
	3	251	NNR	0.830563
	3	252	R	0.895409
	3	253	NNR	0.789909
	3	254	NNR	0.666709
	3	255	R	0.509442
	3	256	NNR	0.682864
	3	257	NNR	0.542613
	3	258	NNR	0.60389
	3	259	NNR	0.671455
	3	260	NNR	0.618922
	3	261	R	0.858989
	3	262	NNR	0.781908
	3	263	NNR	0.513537
	3	264	NNR	0.713576
	3	265	NNR	0.889404
	3	266	NNR	0.732124
	3	267	NNR	0.854925
	3	268	R	0.508446
	3	269	NNR	0.795792
	3	270	R	0.610204
	3	271	NNR	0.856485
	3	272	NNR	0.732477
	3	273	NNR	0.836455
	3	274	NNR	0.68553
	3	275	R	0.676231
	3	276	NNR	0.900302
	3	277	R	0.847989
	3	278	R	0.706716
	3	279	NNR	0.843905
	3	280	NNR	0.76943
	3	281	R	0.830469
	3	282	NNR	0.578393
	3	283	R	0.759784
	3	284	R	0.873243
	3	285	R	0.925326
	3	286	NNR	0.750686
	3	287	NNR	0.550466
	3	288	NNR	0.728425
	3	289	R	0.522259
	3	290	NNR	0.503101
	3	291	NNR	0.683519
	3	292	NNR	0.726723
	3	293	R	0.635642
	3	294	NNR	0.836578
	3	295	NNR	0.898103
	3	296	R	0.605803
	3	297	NNR	0.509039
	3	298	R	0.574669
	3	299	NNR	0.770972
	3	300	R	0.516471
	3	301	NNR	0.514563
	3	302	NNR	0.719514
	3	303	R	0.856245
	3	304	R	0.647327
	3	305	NNR	0.687765
	3	306	R	0.786004
	3	307	NNR	0.629255
	3	308	NNR	0.846116
	3	309	NNR	0.830018
	3	310	NNR	0.778796
	3	311	R	0.742429
	3	312	R	0.717672
	3	313	R	0.722587
	3	314	R	0.844977
	3	315	NNR	0.62783
	3	316	NNR	0.849939
	3	317	R	0.753528
	3	318	NNR	0.860703
	3	319	R	0.610575
	3	320	NNR	0.74442
	3	321	R	0.741561
	3	322	NNR	0.69965
	3	323	R	0.774685
	3	324	NNR	0.538915
	3	325	NNR	0.836151
	3	326	NNR	0.768405
	3	327	R	0.76701
	3	328	NNR	0.624943
	3	329	NNR	0.819255
	3	330	R	0.805824
	3	331	NNR	0.725135
	3	332	NNR	0.555721
	3	333	NNR	0.703937
	3	334	NNR	0.747336
	3	335	NNR	0.504291
	3	336	NNR	0.615367
	3	337	R	0.55563
	3	338	NNR	0.8096
	3	339	NNR	0.861123
	3	340	R	0.576432
	3	341	NNR	0.882179
	3	342	NNR	0.611756
	3	343	NNR	0.880272
	3	344	R	0.765966
	3	345	R	0.852389
	3	346	NNR	0.759239
	3	347	R	0.730212
	3	348	R	0.651026
	3	349	R	0.745172
	3	350	NNR	0.698804
	3	351	R	0.920111
	3	352	NNR	0.72123
	3	353	R	0.86732
	3	354	R	0.583862
	3	355	R	0.855781
	3	356	R	0.689965
	3	357	NNR	0.62008
	3	358	NNR	0.545105
	3	359	R	0.868396
	3	360	NNR	0.564264
	3	361	NNR	0.669691
	3	362	NNR	0.884872
	3	363	NNR	0.717304
	3	364	R	0.629414
	3	365	NNR	0.794752
	3	366	R	0.792465
	3	367	NNR	0.555125
	3	368	NNR	0.677451
	3	369	R	0.511842
	3	370	R	0.639373
	3	371	NNR	0.885494
	3	372	R	0.804504
	3	373	R	0.888832
	3	374	NNR	0.797694
	3	375	R	0.697511
	3	376	R	0.750404
	3	377	R
	3	378	R	0.841786
	3	379	NNR	0.707271
	3	380	NNR	0.724812
	3	381	NNR	0.806288
	3	382	NNR	0.539578
	3	383	NNR	0.560427
	3	384	R	0.70275
	3	385	NNR	0.775118
	3	386	R	0.774967
	3	387	NNR	0.800871
	3	388	NNR	0.755384
	3	389	R	0.882587
	3	390	NNR	0.729716
	3	391	NNR	0.911442
	3	392	NNR	0.917536
	3	393	R	0.830137
	3	394	NNR	0.838655
	3	395	R	0.835889
	3	396	R	0.708272
	3	397	R	0.562059
	3	398	NNR	0.731112
	3	399	R	0.734743
	3	400	R	0.787173
	3	401	NNR	0.811238
	3	402	R	0.74435
	3	403	R	0.499171
	3	404	NNR	0.654439
	3	405	NNR	0.801119
	3	406	R	0.827112
	3	407	R	0.608355
	3	408	R	0.503568
	3	409	NNR	0.863714
	3	410	NNR	0.839455
	3	411	NNR	0.524958
	3	412	R	0.582519
	3	413	NNR	0.672547
	3	414	NNR	0.7528
	3	415	R	0.79397
	3	416	NNR	0.768066
	3	417	NNR	0.876461
	3	418	NNR	0.522452
	3	419	NNR	0.829853
	3	420	R	0.800959
	3	421	NNR	0.791888
	3	422	R	0.602135
	3	423	NNR	0.502742
	3	424	NNR	0.529225
	3	425	NNR	0.905175
	3	426	R	0.693527
	3	427	R	0.496554
	3	428	R	0.742171
	3	429	NNR	0.866058
	3	430	R	0.895045
	3	431	NNR	0.662146
	3	432	R	0.765504
	3	433	NNR	0.816706
	3	434	NNR	0.531236
	3	435	NNR	0.725431
	3	436	R	0.883406
	3	437	R	0.829236
	3	438	R	0.696503
	3	439	R	0.620743
	3	440	R	0.725122
	3	441	R	0.506831
	3	442	R	0.699318
	3	443	R	0.506736
	3	444	R	0.813377
	3	445	R	0.670664
	3	446	R	0.512858
	3	447	NNR	0.66101
	3	448	NNR	0.539857
	3	449	NNR	0.811306
	3	450	NNR	0.849651
	3	451	R	0.787305
	3	452	R	0.723016
	3	453	R	0.531133
	3	454	NNR	0.577845
	3	455	R	0.743978
	3	456	NNR	0.679926
	3	457	NNR	0.871959
	3	458	NNR	0.843962
	3	459	R	0.738446
	3	460	NNR	0.82932
	3	461	NNR	0.691314
	3	462	R	0.519034
	3	463	R	0.634257
	3	464	NNR	0.570455
	3	465	NNR	0.575861
	3	466	NNR	0.825472
	3	467	R	0.535107
	3	468	NNR	0.50442
	3	469	R	0.925295
	3	470	NNR	0.732548
	3	471	R	0.515615
	3	472	NNR	0.812761
	3	473	NNR	0.569175
	3	474	NNR	0.545747
	3	475	NNR	0.895867
	3	476	NNR	0.581113
	3	477	NNR	0.701177
	3	478	NNR	0.624358
	3	479	R	0.592899
	3	480	NNR	0.528942
	3	481	NNR	0.661155
	3	482	R	0.702165
	3	483	NNR	0.634636
	3	484	R	0.881909
	3	485	R	0.595379
	3	486	R	0.669762
	3	487	NNR	0.662647
	3	488	NNR	0.665745
	3	489	NNR	0.507842
	3	490	R	0.505207
	3	491	NNR	0.762765
	3	492	R	0.795737
	3	493	NNR	0.877302
	3	494	NNR	0.869803
	3	495	R	0.505756
	3	496	R	0.567125
	3	497	NNR	0.511664
	3	498	NNR	0.51673
	3	499	NNR	0.573328
	3	500	NNR	0.788871
	3	501	R	0.830781
	3	502	R	0.756902
	3	503	R	0.58148
	3	504	NNR	0.609603
	3	505	NNR	0.654663
	3	506	NNR	0.745386
	3	507	R	0.606205
	3	508	NNR	0.593813
	3	509	NNR	0.739018
	3	510	NNR	0.890496
	3	511	NNR	0.587628
	3	512	R	0.756755
	3	513	NNR	0.687599
	3	514	R	0.880628
	3	515	R	0.67573
	3	516	NNR	0.873532
	3	517	NNR	0.549379
	3	518	NNR	0.76024
	3	519	R	0.903995
	3	520	NNR	0.534019
	3	521	NNR	0.655046
	3	522	R	0.903072
	3	523	R	0.70296
	3	524	R	0.928729
	3	525	R	0.84363
	3	526	R	0.73721
	3	527	NNR	0.938806
	3	528	R	0.699089
	3	529	NNR	0.554579
	3	530	NNR	0.747483
	3	531	R	0.792044
	3	532	R	0.820575
	3	533	R	0.631057
	3	534	R	0.767073
	3	535	NNR	0.508935
	3	536	R	0.623537
	3	537	NNR	0.833892
	3	538	R	0.859385
	3	539	R	0.630521
	3	540	R	0.826283
	3	541	NNR	0.809183
	3	542	NNR	0.764018
	3	543	R	0.743579
	3	544	NNR	0.811238
	3	545	R	0.640513
	3	546	R	0.520427
	3	547	NNR	0.501433
	3	548	R	0.607871
	3	549	R	0.892244
	3	550	NNR	0.852117
	3	551	NNR	0.514406
	3	552	NNR	0.76869
	3	553	R	0.750799
	3	554	R	0.883925
	3	555	NNR	0.730015
	3	556	R	0.848615
	3	557	R	0.873841
	3	558	R	0.746088
	3	559	R	0.584674
	3	560	NNR	0.533564
	3	561	R	0.620169
	3	562	R	0.505893
	3	563	NNR	0.893543
	3	564	R	0.770593
	3	565	R	0.640595
	3	566	NNR	0.850596
	3	567	R	0.537034
	3	568	R	0.902398
	3	569	NNR	0.826589
	3	570	NNR	0.740447
	3	571	R	0.77568
	3	572	NNR	0.575794
	3	573	NNR	0.520098
	3	574	R	0.791026
	3	575	NNR	0.750395
	3	576	R	0.737867
	3	577	R	0.71819
	3	578	R	0.619998
	3	579	NNR	0.546874
	3	580	R	0.854996
	3	581	NNR	0.562531
	3	582	NNR	0.740943
	3	583	NNR	0.877565
	3	584	R	0.698982
	3	585	R	0.80733
	3	586	NNR	0.858174
	3	587	R	0.691512
	3	588	NNR	0.702666
	3	589	R	0.534177
	3	590	NNR	0.808959
	3	591	NNR	0.646212
	3	592	R	0.583507
	3	593	NNR	0.784402
	3	594	NNR	0.708021
	3	595	NNR	0.509174
	3	596	NNR	0.742051
	3	597	NNR	0.508868
	3	598	NNR	0.700069
	3	599	R	0.660978
	3	600	R	0.526402
	3	601	NNR	0.755734
	3	602	R	0.790244
	3	603	R	0.552056
	3	604	NNR	0.880122
	3	605	R	0.708565
	3	606	NNR	0.857744
	3	607	NNR	0.622407
	3	608	NNR	0.780706
	3	609	NNR	0.52683
	3	610	R	0.827594
	3	611	NNR	0.639867
	3	612	NNR	0.778037
	3	613	R	0.817465
	3	614	R	0.800549
	3	615	NNR	0.825481
	3	616	R	0.586376
	3	617	R	0.74901
	3	618	NNR	0.731982
	3	619	R	0.557212
	3	620	R	0.696857
	3	621	R	0.750164
	3	622	NNR	0.658701
	3	623	NNR	0.572032
	3	624	R	0.642724
	3	625	NNR	0.880658
	3	626	NNR	0.806283
	3	627	R	0.615217
	3	628	NNR	0.813281
	3	629	NNR	0.73524
	3	630	R	0.808805
	3	631	R	0.850511
	3	632	R	0.665713
	3	633	NNR	0.716792
	3	634	NNR	0.582736
	3	635	NNR	0.67213
	3	636	NNR	0.693792
	3	637	NNR	0.918417
	3	638	NNR	0.780869
	3	639	NNR	0.621186
	3	640	NNR	0.781842
	3	641	R	0.727574
	3	642	NNR	0.554854
	3	643	NNR	0.831842
	3	644	NNR	0.841593
	3	645	NNR	0.884619
	3	646	R	0.52414
	3	647	R	0.531734
	3	648	NNR	0.845914
	3	649	R	0.904501
	3	650	R	0.910758
	3	651	NNR	0.761414
	3	652	NNR	0.783543
	3	653	R	0.493466
	3	654	NNR	0.92473
	3	655	NNR	0.797943
	3	656	R	0.594852
	3	657	NNR	0.822765
	3	658	NNR	0.796607
	3	659	R	0.802475
	3	660	NNR	0.657732
	3	661	R	0.498364
	3	662	NNR	0.853251
	3	663	R	0.839753
	3	664	NNR	0.657846
	3	665	R	0.761487
	3	666	R	0.891189
	3	667	R	0.688092
	3	668	NNR	0.85524
	3	669	NNR	0.595968
	3	670	R	0.513404
	3	671	NNR	0.837848
	3	672	R	0.635527
	3	673	R	0.805447
	3	674	R	0.571083
	3	675	NNR	0.754894
	3	676	R	0.697078
	3	677	R	0.533412
	3	678	R	0.536949
	3	679	NNR	0.736783
	3	680	R	0.834293
	3	681	NNR	0.833426
	3	682	R	0.846253
	3	683	R	0.729546
	3	684	R	0.876983
	3	685	NNR	0.844571
	3	686	R	0.614775
	3	687	NNR	0.499148
	3	688	R	0.829276
	3	689	R	0.640323
	3	690	NNR	0.698215
	3	691	NNR	0.54575
	3	692	R	0.504032
	3	693	NNR	0.744017
	3	694	NNR	0.834803
	3	695	NNR	0.723288
	3	696	NNR	0.809243
	3	697	R	0.622697
	3	698	R	0.705278
	3	699	R	0.713506
	3	700	R	0.592315
	3	701	NNR	0.814478
	3	702	R	0.868968
	3	703	NNR	0.756151
	3	704	NNR	0.676743
	3	705	NNR	0.710005
	3	706	R	0.51816
	3	707	NNR	0.725274
	3	708	R	0.790546
	3	709	R	0.73696
	3	710	R	0.60644
	3	711	NNR	0.635466
	3	712	NNR	0.830333
	3	713	R	0.648782
	3	714	NNR	0.706683
	3	715	NNR	0.800702
	3	716	R	0.686948
	3	717	R	0.608302
	3	718	NNR	0.76364
	3	719	R	0.752145
	3	720	R	0.625016
	3	721	NNR	0.556836
	3	722	NNR	0.735945
	3	723	NNR	0.825345
	3	724	R	0.706481
	3	725	R	0.634808
	3	726	NNR	0.755934
	3	727	R	0.821898
	3	728	NNR	0.766139
	3	729	R	0.586333
	3	730	NNR	0.567847
	3	731	NNR	0.736929
	3	732	NNR	0.614307
	3	733	NNR	0.855327
	3	734	NNR	0.509541
	3	735	NNR	0.641218
	3	736	NNR	0.553347
	3	737	NNR	0.827786
	3	738	NNR	0.675332
	3	739	R	0.530392
	3	740	NNR	0.783266
	3	741	NNR	0.880267
	3	742	R	0.652436
	3	743	NNR	0.724422
	3	744	NNR	0.739331
	3	745	NNR	0.897524
	3	746	NNR	0.705166
	3	747	R	0.513431
	3	748	NNR	0.825798
	3	749	R	0.733264
	3	750	NNR	0.734938
	3	751	R	0.638018
	3	752	NNR	0.841074
	3	753	R	0.679111
	3	754	NNR	0.641903
	3	755	R	0.835096
	3	756	NNR	0.642326
	3	757	NNR	0.816758
	3	758	R	0.803507
	3	759	NNR	0.52703
	3	760	R	0.712696
	3	761	R	0.777447
	3	762	NNR	0.766452
	3	763	NNR	0.675175
	3	764	NNR	0.508013
	3	765	NNR	0.768334
	3	766	R	0.856889
	3	767	R	0.527888
	3	768	NNR	0.716743
	3	769	NNR	0.912259
	3	770	NNR	0.635714
	3	771	NNR	0.677301
	3	772	R	0.593376
	3	773	NNR	0.553281
	3	774	R	0.608744
	3	775	R	0.806101
	3	776	R	0.631075
	3	777	NNR	0.561964
	3	778	NNR	0.868932
	3	779	NNR	0.670776
	3	780	R	0.912898
	3	781	NNR	0.688615
	3	782	NNR	0.815423
	3	783	NNR	0.879383
	3	784	R	0.731783
	3	785	R	0.779586
	3	786	R	0.810522
	3	787	NNR	0.823231
	3	788	NNR	0.811244
	3	789	R	0.788189
	3	790	R	0.761866
	3	791	R	0.593971
	3	792	NNR	0.512227
	3	793	R	0.525988
	3	794	R	0.778705
	3	795	R	0.644452
	3	796	R	0.688123
	3	797	NNR	0.766691
	3	798	R	0.668065
	3	799	R	0.577758
	3	800	NNR	0.550722
	4	201	R	0.735533
	4	202	R	0.832672
	4	203	R	0.929835
	4	204	NNR	0.544399
	4	205	NNR	0.584331
	4	206	NNR	0.831554
	4	207	NNR	0.697479
	4	208	NNR	0.834723
	4	209	R	0.613587
	4	210	NNR	0.682579
	4	211	NNR	0.752582
	4	212	NNR	0.868633
	4	213	R	0.803185
	4	214	R	0.722241
	4	215	NNR	0.764706
	4	216	R	0.650105
	4	217	R	0.549702
	4	218	R	0.763448
	4	219	R	0.937978
	4	220	R	0.848489
	4	221	R	0.576981
	4	222	R	0.507755
	4	223	R	0.741849
	4	224	NNR	0.783234
	4	225	NNR	0.904983
	4	226	NNR	0.836162
	4	227	NNR	0.516848
	4	228	NNR	0.787206
	4	229	NNR	0.620579
	4	230	R	0.917452
	4	231	NNR	0.787682
	4	232	NNR	0.855115
	4	233	NNR	0.684405
	4	234	R	0.655871
	4	235	R	0.527713
	4	236	NNR	0.903612
	4	237	NNR	0.777902
	4	238	NNR	0.803614
	4	239	R	0.666787
	4	240	NNR	0.708806
	4	241	R	0.734479
	4	242	R	0.875357
	4	243	NNR	0.737107
	4	244	NNR	0.756935
	4	245	R	0.691376
	4	246	R	0.607895
	4	247	NNR	0.915684
	4	248	NNR	0.687133
	4	249	NNR	0.563293
	4	250	NNR	0.540606
	4	251	NNR	0.871527
	4	252	R	0.868128
	4	253	R	0.539962
	4	254	NNR	0.525628
	4	255	NNR	0.904442
	4	256	R	0.595564
	4	257	NNR	0.716977
	4	258	NNR	0.766267
	4	259	NNR	0.531462
	4	260	R	0.526532
	4	261	R	0.918903
	4	262	NNR	0.858081
	4	263	R	0.82789
	4	264	NNR	0.725044
	4	265	NNR	0.701778
	4	266	R	0.866664
	4	267	R	0.844928
	4	268	R	0.725328
	4	269	R	0.757943
	4	270	R	0.75512
	4	271	R	0.62644
	4	272	R	0.762457
	4	273	R	0.779218
	4	274	NNR	0.707184
	4	275	NNR	0.921627
	4	276	R	0.606831
	4	277	NNR	0.705424
	4	278	NNR	0.626922
	4	279	NNR	0.740102
	4	280	NNR	0.599565
	4	281	R	0.882655
	4	282	R	0.773396
	4	283	NNR	0.53762
	4	284	NNR	0.732927
	4	285	R	0.853091
	4	286	NNR	0.731381
	4	287	R	0.499997
	4	288	NNR	0.805928
	4	289	R	0.716585
	4	290	NNR	0.913134
	4	291	R	0.824632
	4	292	NNR	0.784587
	4	293	NNR	0.834178
	4	294	R	0.839006
	4	295	R	0.787395
	4	296	R	0.927496
	4	297	R	0.806955
	4	298	R	0.595302
	4	299	NNR	0.499256
	4	300	R	0.781705
	4	301	R	0.509536
	4	302	NNR	0.897111
	4	303	NNR	0.725007
	4	304	R	0.713527
	4	305	NNR	0.684195
	4	306	NNR	0.632562
	4	307	R	0.653201
	4	308	R	0.581173
	4	309	NNR	0.709646
	4	310	NNR	0.715026
	4	311	NNR	0.636089
	4	312	R	0.538448
	4	313	R	0.721909
	4	314	R	0.656183
	4	315	NNR	0.744762
	4	316	NNR	0.832452
	4	317	R	0.789726
	4	318	NNR	0.529926
	4	319	NNR	0.867429
	4	320	NNR	0.54369
	4	321	NNR	0.762374
	4	322	R	0.843266
	4	323	R	0.747227
	4	324	NNR	0.859551
	4	325	NNR	0.846892
	4	326	NNR	0.868142
	4	327	NNR	0.746174
	4	328	R	0.506795
	4	329	NNR	0.739207
	4	330	NNR	0.514187
	4	331	R	0.880488
	4	332	R	0.751106
	4	333	NNR	0.58063
	4	334	NNR	0.514449
	4	335	NNR	0.685772
	4	336	NNR	0.936391
	4	337	NNR	0.708651
	4	338	NNR	0.691041
	4	339	R	0.863742
	4	340	R	0.519895
	4	341	NNR	0.596264
	4	342	R	0.606583
	4	343	NNR	0.566011
	4	344	NNR	0.569324
	4	345	NNR	0.640574
	4	346	NNR	0.662795
	4	347	R	0.66147
	4	348	NNR	0.815688
	4	349	R	0.794773
	4	350	NNR	0.790938
	4	351	NNR	0.876946
	4	352	R	0.785969
	4	353	R	0.551343
	4	354	R	0.752718
	4	355	R	0.812566
	4	356	R	0.677716
	4	357	NNR	0.762636
	4	358	NNR	0.731832
	4	359	NNR	0.861125
	4	360	R	0.862266
	4	361	NNR	0.743873
	4	362	R	0.831783
	4	363	NNR	0.873552
	4	364	R	0.650951
	4	365	R	0.753283
	4	366	R	0.697443
	4	367	R	0.875483
	4	368	R	0.512306
	4	369	NNR	0.755243
	4	370	NNR	0.795828
	4	371	R	0.838069
	4	372	NNR	0.810706
	4	373	NNR	0.624937
	4	374	R	0.775996
	4	375	R	0.825699
	4	376	R	0.504751
	4	377	NNR	0.930145
	4	378	R	0.535293
	4	379	NNR	0.836285
	4	380	R	0.625106
	4	381	NNR	0.66058
	4	382	R	0.552506
	4	383	NNR	0.880209
	4	384	NNR	0.740085
	4	385	NNR	0.834558
	4	386	NNR	0.565096
	4	387	NNR	0.830698
	4	388	NNR	0.704404
	4	389	NNR	0.710787
	4	390	NNR	0.85857
	4	391	NNR	0.755759
	4	392	R	0.727769
	4	393	NNR	0.771852
	4	394	NNR	0.517298
	4	395	R	0.874562
	4	396	NNR	0.595697
	4	397	NNR	0.858881
	4	398	NNR	0.847712
[truncated: 2,202 more rows]

## Sheet: Fig 2g
Figure 2g
	group	network	unit	R
	Pre-STDP	1	1	3.25
	Pre-STDP	1	2	2.08147
	Pre-STDP	1	3	3.33401
	Pre-STDP	1	4	2.63273
	Pre-STDP	1	5	2.83659
	Pre-STDP	1	6	3.08271
	Pre-STDP	1	7	2.79576
	Pre-STDP	1	8	1.69355
	Pre-STDP	1	9	3.54189
	Pre-STDP	1	10	1.42522
	Pre-STDP	1	11	3.14295
	Pre-STDP	1	12	2.59675
	Pre-STDP	1	13	2.63688
	Pre-STDP	1	14	2.575
	Pre-STDP	1	15	1.35023
	Pre-STDP	1	16	1.45022
	Pre-STDP	1	17	2.53981
	Pre-STDP	1	18	2.14272
	Pre-STDP	1	19	2.37829
	Pre-STDP	1	20	4.36033
	Pre-STDP	1	21	2.12029
	Pre-STDP	1	22	2.05015
	Pre-STDP	1	23	2.33519
	Pre-STDP	1	24	2.57937
	Pre-STDP	1	25	2.73542
	Pre-STDP	1	26	2.58699
	Pre-STDP	1	27	3.30246
	Pre-STDP	1	28	2.55893
	Pre-STDP	1	29	2.50225
	Pre-STDP	1	30	4.01598
	Pre-STDP	1	31	1.49206
	Pre-STDP	1	32	2.09657
	Pre-STDP	1	33	3.15089
	Pre-STDP	1	34	2.55355
	Pre-STDP	1	35	3.89647
	Pre-STDP	1	36	2.08716
	Pre-STDP	1	37	2.14607
	Pre-STDP	1	38	1.9224
	Pre-STDP	1	39	3.2811
	Pre-STDP	1	40	2.67699
	Pre-STDP	1	41	2.20142
	Pre-STDP	1	42	3.1275
	Pre-STDP	1	43	2.61402
	Pre-STDP	1	44	3.22742
	Pre-STDP	1	45	2.55649
	Pre-STDP	1	46	0.785016
	Pre-STDP	1	47	2.68014
	Pre-STDP	1	48	3.10212
	Pre-STDP	1	49	7.70896
	Pre-STDP	1	50	2.87804
	Pre-STDP	1	51	2.52611
	Pre-STDP	1	52	2.39544
	Pre-STDP	1	53	3.5203
	Pre-STDP	1	54	2.87891
	Pre-STDP	1	55	2.48307
	Pre-STDP	1	56	2.7313
	Pre-STDP	1	57	2.26743
	Pre-STDP	1	58	4.35725
	Pre-STDP	1	59	3.04385
	Pre-STDP	1	60	2.35279
	Pre-STDP	1	61	2.60888
	Pre-STDP	1	62	3.25346
	Pre-STDP	1	63	3.51177
	Pre-STDP	1	64	1.89885
	Pre-STDP	1	65	2.22851
	Pre-STDP	1	66	1.65076
	Pre-STDP	1	67	2.40065
	Pre-STDP	1	68	2.48244
	Pre-STDP	1	69	2.90269
	Pre-STDP	1	70	3.13498
	Pre-STDP	1	71	3.06441
	Pre-STDP	1	72	3.0349
	Pre-STDP	1	73	3.85365
	Pre-STDP	1	74	4.03245
	Pre-STDP	1	75	3.0994
	Pre-STDP	1	76	2.76699
	Pre-STDP	1	77	3.9702
	Pre-STDP	1	78	3.22849
	Pre-STDP	1	79	3.21374
	Pre-STDP	1	80	2.3384
	Pre-STDP	1	81	2.87337
	Pre-STDP	1	82	3.22587
	Pre-STDP	1	83	3.15446
	Pre-STDP	1	84	4.38784
	Pre-STDP	1	85	3.16564
	Pre-STDP	1	86	1.80849
	Pre-STDP	1	87	9.01516
	Pre-STDP	1	88	7.75036
	Pre-STDP	1	89	11.7763
	Pre-STDP	1	90	7.74145
	Pre-STDP	1	91	7.96732
	Pre-STDP	1	92	11.3464
	Pre-STDP	1	93	9.07503
	Pre-STDP	1	94	10.2867
	Pre-STDP	1	95	11.7
	Pre-STDP	1	96	8.4214
	Pre-STDP	1	97	8.3316
	Pre-STDP	1	98	9.22585
	Pre-STDP	1	99	9.92503
	Pre-STDP	1	100	8.17206
	Pre-STDP	1	101	9.05
	Pre-STDP	1	102	7.70101
	Pre-STDP	1	103	7.62365
	Pre-STDP	1	104	7.58238
	Pre-STDP	1	105	8.84339
	Pre-STDP	1	106	11.1253
	Pre-STDP	1	107	9.05407
	Pre-STDP	1	108	8.47563
	Pre-STDP	1	109	14.7755
	Pre-STDP	1	110	7.61434
	Pre-STDP	1	111	7.50242
	Pre-STDP	1	112	14.7281
	Pre-STDP	1	113	9.97503
	Pre-STDP	1	114	9.2575
	Pre-STDP	1	115	10.8268
	Pre-STDP	1	116	3.932
	Pre-STDP	1	117	2.2981
	Pre-STDP	1	118	2.49412
	Pre-STDP	1	119	2.79162
	Pre-STDP	1	120	1.55322
	Pre-STDP	1	121	2.76586
	Pre-STDP	1	122	1.48598
	Pre-STDP	1	123	2.44233
	Pre-STDP	1	124	2.77455
	Pre-STDP	1	125	2.52982
	Pre-STDP	1	126	1.94695
	Pre-STDP	1	127	2.75545
	Pre-STDP	1	128	2.7831
	Pre-STDP	1	129	1.90066
	Pre-STDP	1	130	2.75409
	Pre-STDP	1	131	2.50225
	Pre-STDP	1	132	3.37083
	Pre-STDP	1	133	2.97321
	Pre-STDP	1	134	3.99445
	Pre-STDP	1	135	3.11539
	Pre-STDP	1	136	2.89158
	Pre-STDP	1	137	2.84
	Pre-STDP	1	138	2.49412
	Pre-STDP	1	139	4.36033
	Pre-STDP	1	140	2.11453
	Pre-STDP	1	141	3.44356
	Pre-STDP	1	142	2.24235
	Pre-STDP	1	143	3.52934
	Pre-STDP	1	144	4.04738
	Pre-STDP	1	145	3.46789
	Pre-STDP	1	146	2.37171
	Pre-STDP	1	147	2.77545
	Pre-STDP	1	148	2.6927
	Pre-STDP	1	149	4.05193
	Pre-STDP	1	150	3.26621
	Pre-STDP	1	151	2.01308
	Pre-STDP	1	152	3.22229
	Pre-STDP	1	153	3.39199
	Pre-STDP	1	154	2.03255
	Pre-STDP	1	155	1.23794
	Pre-STDP	1	156	2.03854
	Pre-STDP	1	157	3.56949
	Pre-STDP	1	158	2.35637
	Pre-STDP	1	159	2.91773
	Pre-STDP	1	160	3.02541
	Pre-STDP	1	161	2.64976
	Pre-STDP	1	162	2.58964
	Pre-STDP	1	163	2.68386
	Pre-STDP	1	164	3.13937
	Pre-STDP	1	165	3.58513
	Pre-STDP	1	166	2.69258
	Pre-STDP	1	167	2.52686
	Pre-STDP	1	168	4.96217
	Pre-STDP	1	169	2.75
	Pre-STDP	1	170	5.69457
	Pre-STDP	1	171	2.62512
	Pre-STDP	1	172	3.8461
	Pre-STDP	1	173	2.5116
	Pre-STDP	1	174	2.37973
	Pre-STDP	1	175	5.56608
	Pre-STDP	1	176	3.91096
	Pre-STDP	1	177	3.58556
	Pre-STDP	1	178	2.74829
	Pre-STDP	1	179	2.02515
	Pre-STDP	1	180	3.37907
	Pre-STDP	1	181	2.79072
	Pre-STDP	1	182	4.02624
	Pre-STDP	1	183	3.76065
	Pre-STDP	1	184	5.11548
	Pre-STDP	1	185	4.00312
	Pre-STDP	1	186	3.16672
	Pre-STDP	1	187	2.77455
	Pre-STDP	1	188	2.18889
	Pre-STDP	1	189	3.65932
	Pre-STDP	1	190	3.2423
	Pre-STDP	1	191	2.22106
	Pre-STDP	1	192	2.5773
	Pre-STDP	1	193	3.50571
	Pre-STDP	1	194	2.17083
	Pre-STDP	1	195	2.71259
	Pre-STDP	1	196	2.03362
	Pre-STDP	1	197	2.35013
	Pre-STDP	1	198	3.56555
	Pre-STDP	1	199	2.28035
	Pre-STDP	1	200	5.35549
	Pre-STDP	1	201	3.57771
	Pre-STDP	1	202	1.50187
	Pre-STDP	1	203	4.01598
	Pre-STDP	1	204	1.75535
	Pre-STDP	1	205	3.61265
	Pre-STDP	1	206	1.75535
	Pre-STDP	1	207	1.85101
	Pre-STDP	1	208	1.6298
	Pre-STDP	1	209	1.43918
	Pre-STDP	1	210	2.3368
	Pre-STDP	1	211	3.89206
	Pre-STDP	1	212	2.7759
	Pre-STDP	1	213	1.18454
	Pre-STDP	1	214	3.79119
	Pre-STDP	1	215	4.45253
	Pre-STDP	1	216	3.01081
	Pre-STDP	1	217	3.17027
	Pre-STDP	1	218	0.618466
	Pre-STDP	1	219	1.46671
	Pre-STDP	1	220	5.02755
	Pre-STDP	1	221	1.194
	Pre-STDP	1	222	4.49055
	Pre-STDP	1	223	4.65356
	Pre-STDP	1	224	3.7869
	Pre-STDP	1	225	3.06686
	Pre-STDP	1	226	0.660019
	Pre-STDP	1	227	0.825379
	Pre-STDP	1	228	2.5255
	Pre-STDP	1	229	1.51513
	Pre-STDP	1	230	1.58765
	Pre-STDP	1	231	1.85152
	Pre-STDP	1	232	3.69975
	Pre-STDP	1	233	1.40201
	Pre-STDP	1	234	1.2013
	Pre-STDP	1	235	2.30339
	Pre-STDP	1	236	2.76191
	Pre-STDP	1	237	3.25624
	Pre-STDP	1	238	2.4052
	Pre-STDP	1	239	4.62608
	Pre-STDP	1	240	3.81723
	Pre-STDP	1	241	2.9927
	Pre-STDP	1	242	0.225
	Pre-STDP	1	243	2.00156
	Pre-STDP	1	244	1.56085
	Pre-STDP	1	245	5.27002
	Pre-STDP	1	246	2.58952
	Pre-STDP	1	247	1.8291
	Pre-STDP	1	248	3.93144
	Pre-STDP	1	249	3.14841
	Pre-STDP	1	250	1.62673
	Pre-STDP	1	251	2.99927
	Pre-STDP	1	252	0.025
	Pre-STDP	1	253	1.55423
	Pre-STDP	1	254	3.80739
	Pre-STDP	1	255	1.35831
	Pre-STDP	1	256	0.950329
	Pre-STDP	1	257	2.57549
	Pre-STDP	1	258	1.82637
	Pre-STDP	1	259	3.64769
	Pre-STDP	1	260	4.12311
	Pre-STDP	1	261	2.60012
	Pre-STDP	1	262	3.61948
	Pre-STDP	1	263	2.13571
	Pre-STDP	1	264	2.77218
	Pre-STDP	1	265	2.25
	Pre-STDP	1	266	2.81269
	Pre-STDP	1	267	1.75446
	Pre-STDP	1	268	1.7279
	Pre-STDP	1	269	1.9211
	Pre-STDP	1	270	2.59434
	Pre-STDP	1	271	3.47104
	Pre-STDP	1	272	0.127475
	Pre-STDP	1	273	1.84949
	Pre-STDP	1	274	2.23747
	Pre-STDP	1	275	0.825
	Pre-STDP	1	276	2.5224
	Pre-STDP	1	277	3.72802
	Pre-STDP	1	278	4.296
	Pre-STDP	1	279	3.31634
	Pre-STDP	1	280	3.57159
	Pre-STDP	1	281	1.21501
	Pre-STDP	1	282	1.27598
	Pre-STDP	1	283	3.01848
	Pre-STDP	1	284	1.95656
	Pre-STDP	1	285	1.76529
	Pre-STDP	1	286	1.72518
	Pre-STDP	1	287	1.77095
	Pre-STDP	1	288	2.13688
	Pre-STDP	1	289	2.26716
	Pre-STDP	1	290	3.45154
	Pre-STDP	1	291	1.56625
	Pre-STDP	1	292	4.08794
	Pre-STDP	1	293	6.3287
	Pre-STDP	1	294	2.24861
	Pre-STDP	1	295	3.3812
	Pre-STDP	1	296	1.11383
	Pre-STDP	1	297	4.12712
	Pre-STDP	1	298	0.790569
	Pre-STDP	1	299	1.66771
	Pre-STDP	1	300	0.97788
	Pre-STDP	1	301	0.261008
	Pre-STDP	1	302	0
	Pre-STDP	1	303	1.64469
	Pre-STDP	1	304	2.14665
	Pre-STDP	1	305	4.91757
	Pre-STDP	1	306	2.89935
	Pre-STDP	1	307	1.79234
	Pre-STDP	1	308	1.16539
	Pre-STDP	1	309	3.83683
	Pre-STDP	1	310	1
	Pre-STDP	1	311	4.11962
	Pre-STDP	1	312	2.5101
	Pre-STDP	1	313	3.41989
	Pre-STDP	1	314	2.99082
	Pre-STDP	1	315	1.11383
	Pre-STDP	1	316	2.18418
	Pre-STDP	1	317	2.53784
	Pre-STDP	1	318	1.70074
	Pre-STDP	1	319	1.18559
	Pre-STDP	1	320	1.30384
	Pre-STDP	1	321	1.29035
	Pre-STDP	1	322	4.76504
	Pre-STDP	1	323	3.20088
	Pre-STDP	1	324	1.66827
	Pre-STDP	1	325	2.43118
	Pre-STDP	1	326	1.02956
	Pre-STDP	1	327	3.80132
	Pre-STDP	1	328	1.90016
	Pre-STDP	1	329	1.80451
	Pre-STDP	1	330	1.6817
	Pre-STDP	1	331	4.36134
	Pre-STDP	1	332	1.53236
	Pre-STDP	1	333	1.4285
	Pre-STDP	1	334	2.34001
	Pre-STDP	1	335	3.26497
	Pre-STDP	1	336	3.02324
	Pre-STDP	1	337	6.18774
	Pre-STDP	1	338	2.90269
	Pre-STDP	1	339	1.2816
	Pre-STDP	1	340	1.85506
	Pre-STDP	1	341	1.27769
	Pre-STDP	1	342	2.0039
	Pre-STDP	1	343	3.52784
	Pre-STDP	1	344	2.02485
	Pre-STDP	1	345	1.47246
	Pre-STDP	1	346	2.54472
	Pre-STDP	1	347	2.67407
	Pre-STDP	1	348	1.13192
	Pre-STDP	1	349	1.85
	Pre-STDP	1	350	2.99635
	Pre-STDP	1	351	4.71653
	Pre-STDP	1	352	2.16708
	Pre-STDP	1	353	4.65329
	Pre-STDP	1	354	4.07837
	Pre-STDP	1	355	4.533
	Pre-STDP	1	356	2.68724
	Pre-STDP	1	357	2.37829
	Pre-STDP	1	358	5.21464
	Pre-STDP	1	359	3.81903
	Pre-STDP	1	360	1.81056
	Pre-STDP	1	361	3.11629
	Pre-STDP	1	362	7.88816
	Pre-STDP	1	363	2.40793
	Pre-STDP	1	364	2.81747
	Pre-STDP	1	365	3.68782
	Pre-STDP	1	366	4.47528
	Pre-STDP	1	367	2.15928
	Pre-STDP	1	368	2.62702
	Pre-STDP	1	369	3.61887
	Pre-STDP	1	370	1.15974
	Pre-STDP	1	371	2.70474
	Pre-STDP	1	372	0.025
	Pre-STDP	1	373	2.35757
	Pre-STDP	1	374	3.68349
	Pre-STDP	1	375	3.55537
	Pre-STDP	1	376	2.61211
	Pre-STDP	1	377	0.946375
	Pre-STDP	1	378	4.35007
	Pre-STDP	1	379	1.60351
	Pre-STDP	1	380	2.96279
	Pre-STDP	1	381	3.05225
	Pre-STDP	1	382	1.80017
	Pre-STDP	1	383	3.82565
	Pre-STDP	1	384	1.64412
	Pre-STDP	1	385	1.27769
	Pre-STDP	1	386	2.95476
	Pre-STDP	1	387	2.83075
	Pre-STDP	1	388	2.15131
	Pre-STDP	1	389	4.4391
	Pre-STDP	1	390	0
	Pre-STDP	1	391	1.75232
	Pre-STDP	1	392	3.31144
	Pre-STDP	1	393	2.38236
	Pre-STDP	1	394	2.36233
	Pre-STDP	1	395	4.90516
	Pre-STDP	1	396	4.25338
	Pre-STDP	1	397	2.11793
	Pre-STDP	1	398	3.30151
	Pre-STDP	1	399	2.40325
	Pre-STDP	1	400	1.58311
	Pre-STDP	1	401	2
	Pre-STDP	1	402	2.24513
	Pre-STDP	1	403	3.25288
	Pre-STDP	1	404	1.98447
	Pre-STDP	1	405	3.96051
	Pre-STDP	1	406	2.01556
	Pre-STDP	1	407	2.6736
	Pre-STDP	1	408	1.43113
	Pre-STDP	1	409	2.07183
	Pre-STDP	1	410	4.07185
	Pre-STDP	1	411	1.35023
	Pre-STDP	1	412	1.07616
	Pre-STDP	1	413	1.90394
	Pre-STDP	1	414	0.896172
	Pre-STDP	1	415	1.87116
	Pre-STDP	1	416	2.22514
	Pre-STDP	1	417	3.99515
	Pre-STDP	1	418	2.07138
	Pre-STDP	1	419	2.69038
	Pre-STDP	1	420	3.92588
	Pre-STDP	1	421	2.1587
	Pre-STDP	1	422	0.982344
	Pre-STDP	1	423	2.33894
	Pre-STDP	1	424	1.85691
	Pre-STDP	1	425	3.04795
	Pre-STDP	1	426	2.41001
	Pre-STDP	1	427	3.20156
	Pre-STDP	1	428	3.97626
	Pre-STDP	1	429	3.53836
	Pre-STDP	1	430	3.51079
	Pre-STDP	1	431	4.00445
	Pre-STDP	1	432	1.6481
	Pre-STDP	1	433	0.862047
	Pre-STDP	1	434	3.28072
	Pre-STDP	1	435	2.40117
	Pre-STDP	1	436	4.84781
	Pre-STDP	1	437	1.13192
	Pre-STDP	1	438	3.92882
	Pre-STDP	1	439	2.88487
	Pre-STDP	1	440	3.3444
	Pre-STDP	1	441	6.40312
	Pre-STDP	1	442	3.63662
	Pre-STDP	1	443	0.992472
	Pre-STDP	1	444	0.0353553
	Pre-STDP	1	445	1.60877
	Pre-STDP	1	446	3.07297
	Pre-STDP	1	447	3.73104
	Pre-STDP	1	448	2.76598
	Pre-STDP	1	449	3.23003
	Pre-STDP	1	450	2.1773
	Pre-STDP	1	451	1.09202
	Pre-STDP	1	452	2.70567
	Pre-STDP	1	453	2.27005
	Pre-STDP	1	454	1.69448
	Pre-STDP	1	455	4.11825
	Pre-STDP	1	456	2.39296
	Pre-STDP	1	457	0.760345
	Pre-STDP	1	458	2.04588
	Pre-STDP	1	459	3.24423
	Pre-STDP	1	460	1.56465
	Pre-STDP	1	461	1.78763
	Pre-STDP	1	462	3.64769
	Pre-STDP	1	463	3.96611
	Pre-STDP	1	464	1.2612
	Pre-STDP	1	465	2.56381
	Pre-STDP	1	466	1.23744
	Pre-STDP	1	467	2.33693
	Pre-STDP	1	468	2.63688
	Pre-STDP	1	469	3.7614
	Pre-STDP	1	470	3.55431
	Pre-STDP	1	471	1.72192
	Pre-STDP	1	472	2.26509
	Pre-STDP	1	473	0.950329
	Pre-STDP	1	474	0.738241
	Pre-STDP	1	475	3.86143
	Pre-STDP	1	476	1.18454
	Pre-STDP	1	477	0.735697
	Pre-STDP	1	478	2.09314
	Pre-STDP	1	479	3.29555
	Pre-STDP	1	480	1.77922
	Pre-STDP	1	481	2.33091
	Pre-STDP	1	482	1.51327
	Pre-STDP	1	483	2.24847
	Pre-STDP	1	484	1.26738
	Pre-STDP	1	485	1.09659
	Pre-STDP	1	486	0.912414
	Pre-STDP	1	487	0.725
	Pre-STDP	1	488	3.02541
	Pre-STDP	1	489	2.67512
	Pre-STDP	1	490	0
	Pre-STDP	1	491	1.86296
	Pre-STDP	1	492	1.07616
	Pre-STDP	1	493	4.42811
	Pre-STDP	1	494	1.83984
	Pre-STDP	1	495	2.54472
	Pre-STDP	1	496	1.81125
	Pre-STDP	1	497	3.91511
	Pre-STDP	1	498	1.35946
	Pre-STDP	1	499	0.382426
	Pre-STDP	1	500	1.82517
	Pre-STDP	1	501	3.47824
	Pre-STDP	1	502	1.27696
	Pre-STDP	1	503	3.0052
	Pre-STDP	1	504	4.0861
	Pre-STDP	1	505	6.44641
	Pre-STDP	1	506	2.08041
	Pre-STDP	1	507	1.71828
	Pre-STDP	1	508	1.32689
	Pre-STDP	1	509	2.22739
	Pre-STDP	1	510	3.77732
	Pre-STDP	1	511	2.97006
	Pre-STDP	1	512	1.78466
	Pre-STDP	1	513	2.31908
	Pre-STDP	1	514	1.76299
	Pre-STDP	1	515	4.04552
	Pre-STDP	1	516	2.10728
	Pre-STDP	1	517	1.82003
	Pre-STDP	1	518	2.04603
	Pre-STDP	1	519	3.71652
	Pre-STDP	1	520	1.35508
	Pre-STDP	1	521	2.33733
	Pre-STDP	1	522	5.17349
	Pre-STDP	1	523	0.1
	Pre-STDP	1	524	2.41919
	Pre-STDP	1	525	0.650481
	Pre-STDP	1	526	3.14504
	Pre-STDP	1	527	2.59049
	Pre-STDP	1	528	1.1718
	Pre-STDP	1	529	3.58504
	Pre-STDP	1	530	2.70046
	Pre-STDP	1	531	3.07002
	Pre-STDP	1	532	2.8466
	Pre-STDP	1	533	1.08224
	Pre-STDP	1	534	3.44719
	Pre-STDP	1	535	1.6517
	Pre-STDP	1	536	1.06066
	Pre-STDP	1	537	0.719809
	Pre-STDP	1	538	3.6281
	Pre-STDP	1	539	5.63438
	Pre-STDP	1	540	0.850368
	Pre-STDP	1	541	4.82247
	Pre-STDP	1	542	1.46671
	Pre-STDP	1	543	4.02158
	Pre-STDP	1	544	3.64589
	Pre-STDP	1	545	1.86983
	Pre-STDP	1	546	3.64023
	Pre-STDP	1	547	1.24122
	Pre-STDP	1	548	2.76338
	Pre-STDP	1	549	3.63593
	Pre-STDP	1	550	4.09176
	Pre-STDP	1	551	3.34524
	Pre-STDP	1	552	1.91377
	Pre-STDP	1	553	2.39087
	Pre-STDP	1	554	3.43111
	Pre-STDP	1	555	2.65542
	Pre-STDP	1	556	1.43287
	Pre-STDP	1	557	2.07002
	Pre-STDP	1	558	4.296
	Pre-STDP	1	559	3.35876
	Pre-STDP	1	560	2.864
	Pre-STDP	1	561	2.78859
	Pre-STDP	1	562	0.0353553
	Pre-STDP	1	563	2.36326
	Pre-STDP	1	564	6.47621
	Pre-STDP	1	565	1.64469
	Pre-STDP	1	566	2.75964
	Pre-STDP	1	567	2.69455
	Pre-STDP	1	568	1.16539
	Pre-STDP	1	569	2.33077
	Pre-STDP	1	570	2.27624
	Pre-STDP	1	571	1.5752
	Pre-STDP	1	572	1.05149
	Pre-STDP	1	573	2.01944
	Pre-STDP	1	574	2.93981
	Pre-STDP	1	575	1.99828
	Pre-STDP	1	576	3.83047
	Pre-STDP	1	577	2.94034
	Pre-STDP	1	578	2.72121
	Pre-STDP	1	579	3.4829
	Pre-STDP	1	580	1.08455
	Pre-STDP	1	581	0.626997
	Pre-STDP	1	582	2.27665
	Pre-STDP	1	583	0.406971
	Pre-STDP	1	584	3.07774
	Pre-STDP	1	585	2.75862
	Pre-STDP	1	586	2.06836
	Pre-STDP	1	587	3.46708
	Pre-STDP	1	588	2.65636
	Pre-STDP	1	589	1.0503
	Pre-STDP	1	590	1.35208
	Pre-STDP	1	591	4.68542
	Pre-STDP	1	592	2.7052
	Pre-STDP	1	593	5.24196
	Pre-STDP	1	594	0.0353553
	Pre-STDP	1	595	3.08058
	Pre-STDP	1	596	1.9939
	Pre-STDP	1	597	3.17303
	Pre-STDP	1	598	2.46792
	Pre-STDP	1	599	2.95222
	Pre-STDP	1	600	2.1946
	Pre-STDP	1	601	2.55196
	Pre-STDP	1	602	3.97508
	Pre-STDP	1	603	1.82517
	Pre-STDP	1	604	1.22729
	Pre-STDP	1	605	1.16297
	Pre-STDP	1	606	0.893378
	Pre-STDP	1	607	1.33534
	Pre-STDP	1	608	1.57817
	Pre-STDP	1	609	1.85068
	Pre-STDP	1	610	5.87963
	Pre-STDP	1	611	2.58191
	Pre-STDP	1	612	0.0353553
	Pre-STDP	1	613	0.617454
	Pre-STDP	1	614	1.79461
	Pre-STDP	1	615	1.55925
	Pre-STDP	1	616	1.55604
	Pre-STDP	1	617	2.30244
	Pre-STDP	1	618	1.66508
	Pre-STDP	1	619	2.06413
	Pre-STDP	1	620	1.61012
	Pre-STDP	1	621	1.88564
	Pre-STDP	1	622	2.75284
	Pre-STDP	1	623	2.67219
	Pre-STDP	1	624	3.62397
	Pre-STDP	1	625	2.42963
	Pre-STDP	1	626	3.96011
	Pre-STDP	1	627	1.19635
	Pre-STDP	1	628	6.29335
	Pre-STDP	1	629	1.59138
	Pre-STDP	1	630	3.32002
	Pre-STDP	1	631	1.82089
	Pre-STDP	1	632	1.6481
	Pre-STDP	1	633	1.96866
	Pre-STDP	1	634	1.25225
	Pre-STDP	1	635	3.41852
	Pre-STDP	1	636	1.63248
	Pre-STDP	1	637	2.33077
	Pre-STDP	1	638	0.992472
	Pre-STDP	1	639	3.5115
	Pre-STDP	1	640	2.24193
	Pre-STDP	1	641	3.43238
	Pre-STDP	1	642	2.23509
	Pre-STDP	1	643	1.31743
	Pre-STDP	1	644	2.18289
	Pre-STDP	1	645	2.57937
	Pre-STDP	1	646	0.512957
	Pre-STDP	1	647	2.01324
	Pre-STDP	1	648	4.20966
	Pre-STDP	1	649	1.94165
	Pre-STDP	1	650	2.1532
	Pre-STDP	1	651	1.43897
	Pre-STDP	1	652	2.42345
	Pre-STDP	1	653	1.5752
	Pre-STDP	1	654	0.873212
	Pre-STDP	1	655	2.19317
	Pre-STDP	1	656	1.77922
	Pre-STDP	1	657	2.10505
	Pre-STDP	1	658	3.77102
	Pre-STDP	1	659	1.89901
	Pre-STDP	1	660	0.477624
	Pre-STDP	1	661	2.92585
	Pre-STDP	1	662	0.447214
	Pre-STDP	1	663	1.48598
	Pre-STDP	1	664	1.73656
	Pre-STDP	1	665	2.1272
	Pre-STDP	1	666	1.58528
	Pre-STDP	1	667	4.91
	Pre-STDP	1	668	2.10149
	Pre-STDP	1	669	2.13571
	Pre-STDP	1	670	1.38067
	Pre-STDP	1	671	1.1275
	Pre-STDP	1	672	1.97183
	Pre-STDP	1	673	2.30489
	Pre-STDP	1	674	3.56905
	Pre-STDP	1	675	3.41413
	Pre-STDP	1	676	4.02244
	Pre-STDP	1	677	1.2772
	Pre-STDP	1	678	2.40442
	Pre-STDP	1	679	3.11308
	Pre-STDP	1	680	1.875
	Pre-STDP	1	681	1.88282
	Pre-STDP	1	682	1.60954
	Pre-STDP	1	683	0.999062
	Pre-STDP	1	684	3.07866
	Pre-STDP	1	685	1.06301
	Pre-STDP	1	686	1.88762
	Pre-STDP	1	687	0.025
	Pre-STDP	1	688	1.66827
	Pre-STDP	1	689	3.94026
	Pre-STDP	1	690	1.74535
	Pre-STDP	1	691	1.59472
	Pre-STDP	1	692	1.8456
	Pre-STDP	1	693	0.0353553
	Pre-STDP	1	694	2.85055
	Pre-STDP	1	695	3.07947
	Pre-STDP	1	696	4.272
	Pre-STDP	1	697	3.23506
	Pre-STDP	1	698	0.58843
	Pre-STDP	1	699	3.45444
	Pre-STDP	1	700	3.24625
	Pre-STDP	1	701	0.025
	Pre-STDP	1	702	1.86581
	Pre-STDP	1	703	2.56564
	Pre-STDP	1	704	2.63546
	Pre-STDP	1	705	1.194
	Pre-STDP	1	706	1.83388
	Pre-STDP	1	707	2.63877
	Pre-STDP	1	708	1.59236
	Pre-STDP	1	709	2.45013
	Pre-STDP	1	710	3.87895
	Pre-STDP	1	711	3.81084
	Pre-STDP	1	712	3.38415
	Pre-STDP	1	713	1.13054
	Pre-STDP	1	714	1.29663
	Pre-STDP	1	715	0.403887
	Pre-STDP	1	716	1.73512
	Pre-STDP	1	717	1.82517
	Pre-STDP	1	718	2.67792
	Pre-STDP	1	719	4.89828
	Pre-STDP	1	720	2.66845
	Pre-STDP	1	721	3.53288
	Pre-STDP	1	722	1.11803
	Pre-STDP	1	723	4.25
	Pre-STDP	1	724	1.44503
	Pre-STDP	1	725	2.10772
	Pre-STDP	1	726	1.43287
	Pre-STDP	1	727	3.88016
	Pre-STDP	1	728	2.86367
	Pre-STDP	1	729	2.19317
	Pre-STDP	1	730	2.58675
	Pre-STDP	1	731	1.96294
	Pre-STDP	1	732	1.29663
	Pre-STDP	1	733	2.01029
	Pre-STDP	1	734	2.09434
	Pre-STDP	1	735	1.45022
	Pre-STDP	1	736	2.34854
	Pre-STDP	1	737	3.63017
	Pre-STDP	1	738	3.26276
	Pre-STDP	1	739	2.3817
	Pre-STDP	1	740	1.72808
	Pre-STDP	1	741	3.83487
	Pre-STDP	1	742	2.47702
	Pre-STDP	1	743	2.81081
	Pre-STDP	1	744	3.54982
	Pre-STDP	1	745	1.73295
	Pre-STDP	1	746	3.24519
	Pre-STDP	1	747	3.81379
	Pre-STDP	1	748	3.38683
	Pre-STDP	1	749	3.64589
	Pre-STDP	1	750	9.00642
	Pre-STDP	1	751	2.90452
	Pre-STDP	1	752	2.1319
	Pre-STDP	1	753	1.90263
	Pre-STDP	1	754	1.73566
	Pre-STDP	1	755	3.25442
	Pre-STDP	1	756	1.49164
	Pre-STDP	1	757	1.23516
	Pre-STDP	1	758	4.67366
	Pre-STDP	1	759	1.71264
	Pre-STDP	1	760	2.85044
	Pre-STDP	1	761	1.57678
	Pre-STDP	1	762	1.3613
	Pre-STDP	1	763	2.0151
	Pre-STDP	1	764	3.29555
	Pre-STDP	1	765	1.25
	Pre-STDP	1	766	3.31597
	Pre-STDP	1	767	3.06971
	Pre-STDP	1	768	2.01308
	Pre-STDP	1	769	2.49312
	Pre-STDP	1	770	1.38857
	Pre-STDP	1	771	2.28213
	Pre-STDP	1	772	4.57746
	Pre-STDP	1	773	0.915492
	Pre-STDP	1	774	1.32853
	Pre-STDP	1	775	0.726722
	Pre-STDP	1	776	1.39665
	Pre-STDP	1	777	3.37796
	Pre-STDP	1	778	4.06725
	Pre-STDP	1	779	3.52296
	Pre-STDP	1	780	1.09915
	Pre-STDP	1	781	2.01556
	Pre-STDP	1	782	2.86193
	Pre-STDP	1	783	2.16521
	Pre-STDP	1	784	2.67407
	Pre-STDP	1	785	1.99029
	Pre-STDP	1	786	4.72553
	Pre-STDP	1	787	1.4162
	Pre-STDP	1	788	3.88306
	Pre-STDP	1	789	4.89451
	Pre-STDP	1	790	2.7688
	Pre-STDP	1	791	0.950329
	Pre-STDP	1	792	3.30047
	Pre-STDP	1	793	1.45086
	Pre-STDP	1	794	2.19146
	Pre-STDP	1	795	3.87822
	Pre-STDP	1	796	0.0353553
	Pre-STDP	1	797	2.29918
	Pre-STDP	1	798	2.17083
	Pre-STDP	1	799	3.01538
	Pre-STDP	1	800	2.05502
	Pre-STDP	1	801	1.58922
	Pre-STDP	1	802	1.64924
	Pre-STDP	1	803	2.25069
	Pre-STDP	1	804	1.55423
	Pre-STDP	1	805	0.60208
	Pre-STDP	1	806	2.2397
	Pre-STDP	1	807	2.23215
	Pre-STDP	1	808	2.46018
	Pre-STDP	1	809	2.47715
	Pre-STDP	1	810	2.23187
	Pre-STDP	1	811	0.025
	Pre-STDP	1	812	1.58784
	Pre-STDP	1	813	2.14257
	Pre-STDP	1	814	1.68393
	Pre-STDP	1	815	1.80174
	Pre-STDP	1	816	2.49312
	Pre-STDP	1	817	1.50416
	Pre-STDP	1	818	0.0353553
	Pre-STDP	1	819	2.46031
	Pre-STDP	1	820	2.1132
	Pre-STDP	1	821	0.838525
	Pre-STDP	1	822	0.190394
	Pre-STDP	1	823	1.19635
	Pre-STDP	1	824	1.35208
	Pre-STDP	1	825	1.2026
	Pre-STDP	1	826	1.48071
	Pre-STDP	1	827	1.84391
	Pre-STDP	1	828	2.04221
	Pre-STDP	1	829	2.48307
	Pre-STDP	1	830	2.71397
	Pre-STDP	1	831	0.75
	Pre-STDP	1	832	0.775403
	Pre-STDP	1	833	1.59079
	Pre-STDP	1	834	1.94567
	Pre-STDP	1	835	3.0026
	Pre-STDP	1	836	1.88232
	Pre-STDP	1	837	1.87883
	Pre-STDP	1	838	2.58675
	Pre-STDP	1	839	3.14295
	Pre-STDP	1	840	1.47585
	Pre-STDP	1	841	1.07616
	Pre-STDP	1	842	1.14728
	Pre-STDP	1	843	1.29156
	Pre-STDP	1	844	2.11335
	Pre-STDP	1	845	1.17527
	Pre-STDP	1	846	1.54616
	Pre-STDP	1	847	2.74693
	Pre-STDP	1	848	1.54536
	Pre-STDP	1	849	1.65473
	Pre-STDP	1	850	1.43265
	Pre-STDP	1	851	3
	Pre-STDP	1	852	1.92565
	Pre-STDP	1	853	2.37303
	Pre-STDP	1	854	2.12867
	Pre-STDP	1	855	2.6978
	Pre-STDP	1	856	1.23111
	Pre-STDP	1	857	1.92695
	Pre-STDP	1	858	1.78973
	Pre-STDP	1	859	0.025
	Pre-STDP	1	860	1.29156
	Pre-STDP	1	861	0.626498
	Pre-STDP	1	862	2.37303
	Pre-STDP	1	863	1.625
	Pre-STDP	1	864	2.18088
	Pre-STDP	1	865	1.17394
	Pre-STDP	1	866	0.985203
	Pre-STDP	1	867	0.701783
	Pre-STDP	1	868	2.90904
	Pre-STDP	1	869	2.81924
	Pre-STDP	1	870	2.86204
	Pre-STDP	1	871	1.06595
	Pre-STDP	1	872	2.30014
	Pre-STDP	1	873	2.14782
	Pre-STDP	1	874	0.025
	Pre-STDP	1	875	1.64867
	Pre-STDP	1	876	0.941076
	Pre-STDP	1	877	1.25623
	Pre-STDP	1	878	2.28254
	Pre-STDP	1	879	2.35651
	Pre-STDP	1	880	0.946375
	Pre-STDP	1	881	0.976281
	Pre-STDP	1	882	2.38812
	Pre-STDP	1	883	0.0353553
	Pre-STDP	1	884	1.20104
	Pre-STDP	1	885	2.74146
	Pre-STDP	1	886	0.735697
	Pre-STDP	1	887	1.73006
	Pre-STDP	1	888	1.04073
	Pre-STDP	1	889	1.78973
	Pre-STDP	1	890	2.80011
	Pre-STDP	1	891	1.56205
	Pre-STDP	1	892	1.22091
	Pre-STDP	1	893	2.9952
	Pre-STDP	1	894	0.565685
	Pre-STDP	1	895	1.36473
	Pre-STDP	1	896	1.88762
	Pre-STDP	1	897	1.89901
	Pre-STDP	1	898	1.95656
	Pre-STDP	1	899	1.52192
	Pre-STDP	1	900	2.4052
	Pre-STDP	1	901	0
	Pre-STDP	1	902	2.04771
	Pre-STDP	1	903	2.38026
	Pre-STDP	1	904	1.51038
	Pre-STDP	1	905	0.700446
	Pre-STDP	1	906	1.69189
	Pre-STDP	1	907	1.87517
	Pre-STDP	1	908	1.71501
	Pre-STDP	1	909	1.20208
	Pre-STDP	1	910	0.0353553
	Pre-STDP	1	911	1.53236
	Pre-STDP	1	912	1.71501
	Pre-STDP	1	913	2.64729
	Pre-STDP	1	914	0.760345
	Pre-STDP	1	915	2.02562
	Pre-STDP	1	916	0.0353553
	Pre-STDP	1	917	1.25025
	Pre-STDP	1	918	1.32594
	Pre-STDP	1	919	1.36953
	Pre-STDP	1	920	1.81797
	Pre-STDP	1	921	1.068
	Pre-STDP	1	922	1.00281
	Pre-STDP	1	923	1.89506
	Pre-STDP	1	924	2.977
	Pre-STDP	1	925	1.86581
	Pre-STDP	1	926	0.929045
	Pre-STDP	1	927	2.06836
	Pre-STDP	1	928	3.09213
	Pre-STDP	1	929	1.9799
	Pre-STDP	1	930	1.76653
	Pre-STDP	1	931	2.45586
	Pre-STDP	1	932	2.1587
	Pre-STDP	1	933	2.4052
	Pre-STDP	1	934	1.54293
	Pre-STDP	1	935	1.54778
	Pre-STDP	1	936	0.0353553
	Pre-STDP	1	937	3.13069
	Pre-STDP	1	938	3.77707
	Pre-STDP	1	939	1.96612
	Pre-STDP	1	940	1.82003
	Pre-STDP	1	941	1.49436
	Pre-STDP	1	942	1.9693
	Pre-STDP	1	943	2.11261
	Pre-STDP	1	944	1.80017
	Pre-STDP	1	945	1.68616
	Pre-STDP	1	946	0.626997
	Pre-STDP	1	947	0.0353553
	Pre-STDP	1	948	1.96421
	Pre-STDP	1	949	0.125
	Pre-STDP	1	950	2.09657
	Pre-STDP	1	951	2.16391
	Pre-STDP	1	952	1.87517
	Pre-STDP	1	953	2.95825
	Pre-STDP	1	954	1.18585
	Pre-STDP	1	955	0.075
	Pre-STDP	1	956	1.66771
	Pre-STDP	1	957	1.82089
	Pre-STDP	1	958	1.13358
	Pre-STDP	1	959	1.78903
	Pre-STDP	1	960	1.90952
	Pre-STDP	1	961	1.04313
	Pre-STDP	1	962	1.78623
	Pre-STDP	1	963	0.378319
	Pre-STDP	1	964	2.6695
	Pre-STDP	1	965	1.22907
	Pre-STDP	1	966	0.976281
	Pre-STDP	1	967	0.0353553
	Pre-STDP	1	968	1.79252
	Pre-STDP	1	969	0.0353553
	Pre-STDP	1	970	3.0751
	Pre-STDP	1	971	1.62788
	Pre-STDP	1	972	3.57998
	Pre-STDP	1	973	1.79618
	Pre-STDP	1	974	2.22163
	Pre-STDP	1	975	1.47585
	Pre-STDP	1	976	2.4135
	Pre-STDP	1	977	3.15614
	Pre-STDP	1	978	1.29808
	Pre-STDP	1	979	3.28301
	Pre-STDP	1	980	2.22626
	Pre-STDP	1	981	1.7
	Pre-STDP	1	982	1.58311
	Pre-STDP	1	983	1.11046
	Pre-STDP	1	984	1.13054
	Pre-STDP	1	985	2.15827
	Pre-STDP	1	986	0.025
	Pre-STDP	1	987	2.20596
	Pre-STDP	1	988	3.06207
	Pre-STDP	1	989	2.51247
	Pre-STDP	1	990	1.44265
	Pre-STDP	1	991	0.691466
	Pre-STDP	1	992	2.80179
	Pre-STDP	1	993	1.58134
	Pre-STDP	1	994	2.11808
	Pre-STDP	1	995	1.55724
	Pre-STDP	1	996	1.35208
	Pre-STDP	1	997	1.7279
	Pre-STDP	1	998	1.71026
	Pre-STDP	1	999	0.629484
	Pre-STDP	1	1000	0.917878
	Pre-STDP	7	1	3.36619
	Pre-STDP	7	2	3.03994
	Pre-STDP	7	3	2.72787
	Pre-STDP	7	4	1.95576
	Pre-STDP	7	5	1.41289
	Pre-STDP	7	6	2.38773
	Pre-STDP	7	7	1.76015
	Pre-STDP	7	8	2.48521
	Pre-STDP	7	9	2.12515
	Pre-STDP	7	10	1.97516
	Pre-STDP	7	11	2.60108
	Pre-STDP	7	12	2.90097
	Pre-STDP	7	13	2.56479
	Pre-STDP	7	14	2.13439
	Pre-STDP	7	15	2.65248
	Pre-STDP	7	16	2.49324
	Pre-STDP	7	17	1.96119
	Pre-STDP	7	18	3.16327
	Pre-STDP	7	19	2.92617
	Pre-STDP	7	20	2.79933
	Pre-STDP	7	21	2.51508
	Pre-STDP	7	22	1.82517
	Pre-STDP	7	23	2.61964
	Pre-STDP	7	24	1.60702
	Pre-STDP	7	25	2.29197
	Pre-STDP	7	26	2.47815
	Pre-STDP	7	27	3.07703
	Pre-STDP	7	28	2.98423
	Pre-STDP	7	29	2.01324
	Pre-STDP	7	30	4.92525
	Pre-STDP	7	31	2.90269
	Pre-STDP	7	32	3.60642
	Pre-STDP	7	33	2.80145
	Pre-STDP	7	34	2.71259
	Pre-STDP	7	35	2.76134
	Pre-STDP	7	36	2.79508
	Pre-STDP	7	37	2.53735
	Pre-STDP	7	38	4.12871
	Pre-STDP	7	39	2.1225
	Pre-STDP	7	40	2.55539
	Pre-STDP	7	41	2.55441
	Pre-STDP	7	42	3.07581
	Pre-STDP	7	43	2.83659
	Pre-STDP	7	44	3.49178
	Pre-STDP	7	45	2.12132
	Pre-STDP	7	46	2.85153
	Pre-STDP	7	47	2.34121
	Pre-STDP	7	48	2.075
	Pre-STDP	7	49	2.67301
	Pre-STDP	7	50	2.40065
	Pre-STDP	7	51	3.49115
	Pre-STDP	7	52	1.45194
	Pre-STDP	7	53	3.45905
	Pre-STDP	7	54	3.36545
	Pre-STDP	7	55	3.27843
	Pre-STDP	7	56	2.02515
	Pre-STDP	7	57	2.1095
	Pre-STDP	7	58	4.02624
	Pre-STDP	7	59	2.61402
	Pre-STDP	7	60	2.57694
	Pre-STDP	7	61	2.92511
	Pre-STDP	7	62	3.06125
	Pre-STDP	7	63	1.79252
	Pre-STDP	7	64	2.78298
	Pre-STDP	7	65	2.69258
	Pre-STDP	7	66	0.575543
	Pre-STDP	7	67	1.35324
	Pre-STDP	7	68	1.66227
	Pre-STDP	7	69	1.9712
	Pre-STDP	7	70	3.14215
	Pre-STDP	7	71	2.24527
	Pre-STDP	7	72	1.82637
	Pre-STDP	7	73	1.45624
	Pre-STDP	7	74	2.77905
	Pre-STDP	7	75	3.35652
	Pre-STDP	7	76	1.40357
	Pre-STDP	7	77	2.4052
	Pre-STDP	7	78	2.07921
	Pre-STDP	7	79	1.99625
	Pre-STDP	7	80	2.13571
	Pre-STDP	7	81	1.86078
	Pre-STDP	7	82	3.01548
	Pre-STDP	7	83	1.75
	Pre-STDP	7	84	2.79206
	Pre-STDP	7	85	0.989002
	Pre-STDP	7	86	1.99531
	Pre-STDP	7	87	9.80319
	Pre-STDP	7	88	7.32888
	Pre-STDP	7	89	8.40387
	Pre-STDP	7	90	14.4518
	Pre-STDP	7	91	6.76849
	Pre-STDP	7	92	9.65615
	Pre-STDP	7	93	7.38584
	Pre-STDP	7	94	8.02535
	Pre-STDP	7	95	8.22728
	Pre-STDP	7	96	9.00003
	Pre-STDP	7	97	7.526
	Pre-STDP	7	98	8.00223
	Pre-STDP	7	99	8.86411
	Pre-STDP	7	100	8.00878
	Pre-STDP	7	101	13.3725
	Pre-STDP	7	102	6.87845
	Pre-STDP	7	103	7.99758
	Pre-STDP	7	104	8.3182
	Pre-STDP	7	105	8.59989
	Pre-STDP	7	106	7.57879
	Pre-STDP	7	107	7.75681
	Pre-STDP	7	108	8.87532
	Pre-STDP	7	109	7.98769
	Pre-STDP	7	110	7.85482
	Pre-STDP	7	111	8.47736
	Pre-STDP	7	112	7.52766
	Pre-STDP	7	113	7.45759
	Pre-STDP	7	114	8.20491
	Pre-STDP	7	115	8.62735
	Pre-STDP	7	116	2.32406
	Pre-STDP	7	117	1.63133
	Pre-STDP	7	118	3.84326
	Pre-STDP	7	119	2.11808
	Pre-STDP	7	120	2.53007
	Pre-STDP	7	121	0.251247
	Pre-STDP	7	122	1.75161
	Pre-STDP	7	123	1.60312
	Pre-STDP	7	124	3.27758
	Pre-STDP	7	125	2.73233
	Pre-STDP	7	126	2.26674
	Pre-STDP	7	127	1.55
	Pre-STDP	7	128	2.8737
	Pre-STDP	7	129	2.32648
	Pre-STDP	7	130	1.53011
	Pre-STDP	7	131	2.82721
	Pre-STDP	7	132	1.55322
	Pre-STDP	7	133	2.77849
	Pre-STDP	7	134	2.175
	Pre-STDP	7	135	2.44655
	Pre-STDP	7	136	2.67792
	Pre-STDP	7	137	3.62802
	Pre-STDP	7	138	2.9203
	Pre-STDP	7	139	2.59242
	Pre-STDP	7	140	2.53476
	Pre-STDP	7	141	2.58952
	Pre-STDP	7	142	3.73706
	Pre-STDP	7	143	2.95265
	Pre-STDP	7	144	3.66674
	Pre-STDP	7	145	1.9276
	Pre-STDP	7	146	3.41403
	Pre-STDP	7	147	3.575
	Pre-STDP	7	148	3.00177
	Pre-STDP	7	149	3.0052
	Pre-STDP	7	150	2.71685
	Pre-STDP	7	151	3.00832
	Pre-STDP	7	152	1.64336
	Pre-STDP	7	153	2.79732
	Pre-STDP	7	154	2.91773
	Pre-STDP	7	155	2.72775
	Pre-STDP	7	156	2.47551
	Pre-STDP	7	157	3.48721
	Pre-STDP	7	158	3.23284
	Pre-STDP	7	159	2.73324
	Pre-STDP	7	160	3.28043
	Pre-STDP	7	161	3.62112
	Pre-STDP	7	162	3.06074
	Pre-STDP	7	163	3.5115
	Pre-STDP	7	164	2.88195
	Pre-STDP	7	165	1.95656
	Pre-STDP	7	166	3.25749
	Pre-STDP	7	167	2.32983
	Pre-STDP	7	168	2.50325
	Pre-STDP	7	169	2.75545
	Pre-STDP	7	170	2.63261
	Pre-STDP	7	171	1.99405
	Pre-STDP	7	172	6.05047
	Pre-STDP	7	173	1.67705
	Pre-STDP	7	174	4.41
	Pre-STDP	7	175	2.06912
	Pre-STDP	7	176	3.14295
	Pre-STDP	7	177	2.76157
	Pre-STDP	7	178	2.90452
	Pre-STDP	7	179	2.5
	Pre-STDP	7	180	2.775
	Pre-STDP	7	181	2.52549
	Pre-STDP	7	182	4.05902
	Pre-STDP	7	183	4.28551
	Pre-STDP	7	184	2.87413
	Pre-STDP	7	185	3.69501
	Pre-STDP	7	186	2.9114
	Pre-STDP	7	187	2.46272
	Pre-STDP	7	188	1.61574
	Pre-STDP	7	189	2.74704
	Pre-STDP	7	190	2.13219
	Pre-STDP	7	191	1.23516
	Pre-STDP	7	192	1.39463
	Pre-STDP	7	193	3.13139
	Pre-STDP	7	194	2.37697
	Pre-STDP	7	195	2.65577
	Pre-STDP	7	196	2.64303
	Pre-STDP	7	197	2.41156
	Pre-STDP	7	198	1.78273
	Pre-STDP	7	199	1.55322
	Pre-STDP	7	200	2.70104
	Pre-STDP	7	201	3.57806
	Pre-STDP	7	202	1.6869
	Pre-STDP	7	203	1.10369
	Pre-STDP	7	204	3.32585
	Pre-STDP	7	205	1.76653
	Pre-STDP	7	206	1.02133
	Pre-STDP	7	207	1.98274
	Pre-STDP	7	208	3.21996
	Pre-STDP	7	209	2.63688
	Pre-STDP	7	210	1.06448
	Pre-STDP	7	211	1.39014
	Pre-STDP	7	212	2.10134
	Pre-STDP	7	213	1.35508
	Pre-STDP	7	214	2.21317
	Pre-STDP	7	215	0.851469
	Pre-STDP	7	216	0.565685
	Pre-STDP	7	217	2.86575
	Pre-STDP	7	218	1.53236
	Pre-STDP	7	219	3.66034
	Pre-STDP	7	220	1.93197
	Pre-STDP	7	221	1.57896
	Pre-STDP	7	222	2.75862
	Pre-STDP	7	223	2.70751
	Pre-STDP	7	224	1.56205
	Pre-STDP	7	225	3.45036
	Pre-STDP	7	226	3.67636
	Pre-STDP	7	227	1.52971
	Pre-STDP	7	228	2.39178
	Pre-STDP	7	229	0.765261
	Pre-STDP	7	230	2.10238
	Pre-STDP	7	231	0.594243
	Pre-STDP	7	232	1.9105
	Pre-STDP	7	233	0.125
	Pre-STDP	7	234	2.64197
	Pre-STDP	7	235	4.04985
	Pre-STDP	7	236	4.75618
	Pre-STDP	7	237	0.887764
	Pre-STDP	7	238	3.32725
	Pre-STDP	7	239	1.31173
	Pre-STDP	7	240	0.965984
	Pre-STDP	7	241	2.96142
	Pre-STDP	7	242	1.48535
	Pre-STDP	7	243	4.48344
	Pre-STDP	7	244	1.67798
	Pre-STDP	7	245	2.22514
	Pre-STDP	7	246	2.62119
	Pre-STDP	7	247	2.6454
	Pre-STDP	7	248	1.22729
	Pre-STDP	7	249	0.8
	Pre-STDP	7	250	0.0353553
	Pre-STDP	7	251	0.0353553
	Pre-STDP	7	252	1.89506
	Pre-STDP	7	253	3.55431
	Pre-STDP	7	254	2.48307
	Pre-STDP	7	255	1.70386
	Pre-STDP	7	256	3.40074
	Pre-STDP	7	257	2.06912
	Pre-STDP	7	258	2.19915
	Pre-STDP	7	259	2.34854
	Pre-STDP	7	260	0.527376
	Pre-STDP	7	261	5.21997
	Pre-STDP	7	262	3.37685
	Pre-STDP	7	263	1.7644
	Pre-STDP	7	264	1.50021
	Pre-STDP	7	265	2.83428
	Pre-STDP	7	266	2.93471
	Pre-STDP	7	267	1.77992
	Pre-STDP	7	268	3.76065
	Pre-STDP	7	269	0.459619
	Pre-STDP	7	270	0.88353
	Pre-STDP	7	271	1.37045
	Pre-STDP	7	272	2.89364
	Pre-STDP	7	273	3.22849
	Pre-STDP	7	274	1.76918
	Pre-STDP	7	275	2.06836
	Pre-STDP	7	276	1.38406
	Pre-STDP	7	277	1.92938
	Pre-STDP	7	278	3.19707
	Pre-STDP	7	279	1.95592
	Pre-STDP	7	280	1.35023
	Pre-STDP	7	281	0.60208
	Pre-STDP	7	282	3.129
	Pre-STDP	7	283	1.76777
	Pre-STDP	7	284	1.15027
	Pre-STDP	7	285	0.785016
	Pre-STDP	7	286	1.77658
	Pre-STDP	7	287	0.579871
	Pre-STDP	7	288	2.92671
	Pre-STDP	7	289	1.65548
	Pre-STDP	7	290	1.33065
	Pre-STDP	7	291	0.546008
	Pre-STDP	7	292	2.30489
	Pre-STDP	7	293	2.51048
	Pre-STDP	7	294	3.83813
	Pre-STDP	7	295	3.19658
	Pre-STDP	7	296	1.75873
	Pre-STDP	7	297	1.52398
	Pre-STDP	7	298	1.36771
	Pre-STDP	7	299	1.97183
	Pre-STDP	7	300	3.81551
	Pre-STDP	7	301	1.82637
	Pre-STDP	7	302	1.55664
	Pre-STDP	7	303	0.770146
	Pre-STDP	7	304	1.42522
	Pre-STDP	7	305	1.1068
	Pre-STDP	7	306	2.82013
	Pre-STDP	7	307	1.53806
	Pre-STDP	7	308	1.81401
	Pre-STDP	7	309	2.15711
	Pre-STDP	7	310	2.24722
	Pre-STDP	7	311	4.15993
	Pre-STDP	7	312	2.23005
	Pre-STDP	7	313	1.60078
	Pre-STDP	7	314	3.73505
	Pre-STDP	7	315	2.63688
	Pre-STDP	7	316	1.66827
	Pre-STDP	7	317	2.90452
	Pre-STDP	7	318	1.60877
	Pre-STDP	7	319	1.13385
	Pre-STDP	7	320	1.32382
	Pre-STDP	7	321	2.75862
	Pre-STDP	7	322	0.883883
	Pre-STDP	7	323	5.67698
	Pre-STDP	7	324	2.50012
	Pre-STDP	7	325	0.982344
	Pre-STDP	7	326	1.75232
	Pre-STDP	7	327	1.49164
	Pre-STDP	7	328	1.42675
	Pre-STDP	7	329	1.89275
	Pre-STDP	7	330	2.48244
	Pre-STDP	7	331	3.27967
	Pre-STDP	7	332	1.75089
	Pre-STDP	7	333	2.23187
	Pre-STDP	7	334	3.60633
	Pre-STDP	7	335	1.88232
	Pre-STDP	7	336	1.88215
	Pre-STDP	7	337	2.057
	Pre-STDP	7	338	2.61402
	Pre-STDP	7	339	2.25527
	Pre-STDP	7	340	3.60694
	Pre-STDP	7	341	1.59138
	Pre-STDP	7	342	0.851469
	Pre-STDP	7	343	2.33077
	Pre-STDP	7	344	1.59452
	Pre-STDP	7	345	1.12278
	Pre-STDP	7	346	1.78763
	Pre-STDP	7	347	1.72409
	Pre-STDP	7	348	1.02774
	Pre-STDP	7	349	1.02774
	Pre-STDP	7	350	2.94364
	Pre-STDP	7	351	2.63688
	Pre-STDP	7	352	2.80401
	Pre-STDP	7	353	1.32004
	Pre-STDP	7	354	2.84879
	Pre-STDP	7	355	0
	Pre-STDP	7	356	2.96785
	Pre-STDP	7	357	3.63361
	Pre-STDP	7	358	4.15587
	Pre-STDP	7	359	2.71443
	Pre-STDP	7	360	2.13732
	Pre-STDP	7	361	1.13054
	Pre-STDP	7	362	3.52509
	Pre-STDP	7	363	3.29867
	Pre-STDP	7	364	2.74465
	Pre-STDP	7	365	2.662
	Pre-STDP	7	366	1.25025
	Pre-STDP	7	367	2.72328
	Pre-STDP	7	368	2.84693
	Pre-STDP	7	369	2.425
	Pre-STDP	7	370	1.52684
	Pre-STDP	7	371	0.509902
	Pre-STDP	7	372	1.92354
	Pre-STDP	7	373	3.42828
	Pre-STDP	7	374	3.50517
	Pre-STDP	7	375	0.928036
	Pre-STDP	7	376	1.4162
	Pre-STDP	7	377	2.9379
	Pre-STDP	7	378	1.6856
	Pre-STDP	7	379	0.916856
	Pre-STDP	7	380	1.66602
	Pre-STDP	7	381	1.33838
	Pre-STDP	7	382	3.35084
	Pre-STDP	7	383	1.24825
	Pre-STDP	7	384	1.90016
	Pre-STDP	7	385	3.32866
	Pre-STDP	7	386	3.11699
	Pre-STDP	7	387	1.45452
	Pre-STDP	7	388	4.52893
	Pre-STDP	7	389	0.853302
	Pre-STDP	7	390	3.34384
	Pre-STDP	7	391	2.22388
	Pre-STDP	7	392	2.66094
	Pre-STDP	7	393	2.93609
	Pre-STDP	7	394	3.70008
	Pre-STDP	7	395	1.55664
	Pre-STDP	7	396	2.7052
	Pre-STDP	7	397	1.80624
	Pre-STDP	7	398	3.24085
	Pre-STDP	7	399	3.08585
	Pre-STDP	7	400	3.39199
	Pre-STDP	7	401	0.0353553
	Pre-STDP	7	402	2.90743
	Pre-STDP	7	403	1.39754
	Pre-STDP	7	404	2.03255
	Pre-STDP	7	405	0.726722
	Pre-STDP	7	406	2.80736
	Pre-STDP	7	407	1.40557
	Pre-STDP	7	408	2.34854
	Pre-STDP	7	409	2.92671
	Pre-STDP	7	410	1.59765
	Pre-STDP	7	411	0.860233
	Pre-STDP	7	412	1.00902
	Pre-STDP	7	413	1.44957
	Pre-STDP	7	414	1.50271
	Pre-STDP	7	415	2.93641
	Pre-STDP	7	416	2.275
	Pre-STDP	7	417	0.41003
	Pre-STDP	7	418	1.87116
	Pre-STDP	7	419	2.45777
	Pre-STDP	7	420	3.48075
	Pre-STDP	7	421	2.43272
	Pre-STDP	7	422	1.0503
	Pre-STDP	7	423	2.94756
	Pre-STDP	7	424	0.0353553
	Pre-STDP	7	425	0.0353553
	Pre-STDP	7	426	1.2772
	Pre-STDP	7	427	1.6989
	Pre-STDP	7	428	1.12944
	Pre-STDP	7	429	1.5348
	Pre-STDP	7	430	2.35916
	Pre-STDP	7	431	1.39014
	Pre-STDP	7	432	3.92508
	Pre-STDP	7	433	1.44265
	Pre-STDP	7	434	2.68002
	Pre-STDP	7	435	0.901388
	Pre-STDP	7	436	2.3585
	Pre-STDP	7	437	2.51023
	Pre-STDP	7	438	2.82544
	Pre-STDP	7	439	3.27156
	Pre-STDP	7	440	1.73223
	Pre-STDP	7	441	0.604669
	Pre-STDP	7	442	2.48697
	Pre-STDP	7	443	2.1095
	Pre-STDP	7	444	1.89159
	Pre-STDP	7	445	1.75588
	Pre-STDP	7	446	5.73106
	Pre-STDP	7	447	3.07002
	Pre-STDP	7	448	0.778621
	Pre-STDP	7	449	1.87216
	Pre-STDP	7	450	2.20638
	Pre-STDP	7	451	3.64726
	Pre-STDP	7	452	2.22612
	Pre-STDP	7	453	2.49261
	Pre-STDP	7	454	2.6163
	Pre-STDP	7	455	0.201556
	Pre-STDP	7	456	1.98494
	Pre-STDP	7	457	1.85691
	Pre-STDP	7	458	1.23491
	Pre-STDP	7	459	4.65759
	Pre-STDP	7	460	3.5258
	Pre-STDP	7	461	1.11383
	Pre-STDP	7	462	2.24513
	Pre-STDP	7	463	3.22587
	Pre-STDP	7	464	1.54029
	Pre-STDP	7	465	3.22219
	Pre-STDP	7	466	2.31908
	Pre-STDP	7	467	1.39284
	Pre-STDP	7	468	0.766893
	Pre-STDP	7	469	0.900347
	Pre-STDP	7	470	1.52315
	Pre-STDP	7	471	0.867828
	Pre-STDP	7	472	2.00702
	Pre-STDP	7	473	2.03485
	Pre-STDP	7	474	5.72238
	Pre-STDP	7	475	1.23111
	Pre-STDP	7	476	3.14901
	Pre-STDP	7	477	1.25
	Pre-STDP	7	478	0.840015
	Pre-STDP	7	479	2.41868
	Pre-STDP	7	480	2.66552
	Pre-STDP	7	481	2.2887
	Pre-STDP	7	482	3.24076
	Pre-STDP	7	483	2.10015
	Pre-STDP	7	484	0.0353553
	Pre-STDP	7	485	4.25
	Pre-STDP	7	486	2.58094
	Pre-STDP	7	487	1.69742
	Pre-STDP	7	488	0
	Pre-STDP	7	489	4.45568
	Pre-STDP	7	490	1.66827
	Pre-STDP	7	491	3.16475
	Pre-STDP	7	492	3.15614
	Pre-STDP	7	493	3.05829
	Pre-STDP	7	494	1.73385
	Pre-STDP	7	495	0.88353
	Pre-STDP	7	496	0.806226
	Pre-STDP	7	497	3.34337
	Pre-STDP	7	498	1.13275
	Pre-STDP	7	499	1.66602
	Pre-STDP	7	500	1.82774
	Pre-STDP	7	501	2.51558
	Pre-STDP	7	502	2.43785
	Pre-STDP	7	503	0.667083
	Pre-STDP	7	504	3.5258
	Pre-STDP	7	505	1.03259
	Pre-STDP	7	506	1.4407
	Pre-STDP	7	507	1.68003
	Pre-STDP	7	508	0.97788
	Pre-STDP	7	509	1.87833
	Pre-STDP	7	510	2.37303
	Pre-STDP	7	511	1.71919
	Pre-STDP	7	512	1.90542
	Pre-STDP	7	513	1.6817
	Pre-STDP	7	514	1.27598
	Pre-STDP	7	515	2.62011
	Pre-STDP	7	516	2.48508
	Pre-STDP	7	517	1.21501
	Pre-STDP	7	518	1.18242
	Pre-STDP	7	519	1.29928
	Pre-STDP	7	520	2.85153
	Pre-STDP	7	521	2.8198
	Pre-STDP	7	522	0.886002
	Pre-STDP	7	523	2.30489
	Pre-STDP	7	524	2.00702
	Pre-STDP	7	525	2.66317
	Pre-STDP	7	526	2.9952
	Pre-STDP	7	527	1.43265
	Pre-STDP	7	528	0.403113
	Pre-STDP	7	529	3.57159
	Pre-STDP	7	530	3.27309
	Pre-STDP	7	531	0.927699
	Pre-STDP	7	532	2.70613
	Pre-STDP	7	533	2.74465
	Pre-STDP	7	534	2.23187
	Pre-STDP	7	535	1.98148
	Pre-STDP	7	536	2.07966
	Pre-STDP	7	537	3.39236
	Pre-STDP	7	538	3.35037
	Pre-STDP	7	539	0.111803
	Pre-STDP	7	540	0.0353553
	Pre-STDP	7	541	0.431567
	Pre-STDP	7	542	1.62211
	Pre-STDP	7	543	0.96566
	Pre-STDP	7	544	2.62797
	Pre-STDP	7	545	1.30504
	Pre-STDP	7	546	0.948683
	Pre-STDP	7	547	5.13639
	Pre-STDP	7	548	2.40442
	Pre-STDP	7	549	2.84
	Pre-STDP	7	550	0.604669
	Pre-STDP	7	551	1.80017
	Pre-STDP	7	552	0.901388
	Pre-STDP	7	553	0.939415
	Pre-STDP	7	554	1.35946
	Pre-STDP	7	555	2.93311
	Pre-STDP	7	556	0.851469
	Pre-STDP	7	557	2.08462
	Pre-STDP	7	558	1.08455
	Pre-STDP	7	559	1.06213
	Pre-STDP	7	560	1.46501
	Pre-STDP	7	561	3.90968
	Pre-STDP	7	562	1.31743
	Pre-STDP	7	563	2.85055
	Pre-STDP	7	564	2.30448
	Pre-STDP	7	565	0.965984
	Pre-STDP	7	566	1.94165
	Pre-STDP	7	567	1.22117
	Pre-STDP	7	568	2.59531
	Pre-STDP	7	569	1.17925
	Pre-STDP	7	570	0.025
	Pre-STDP	7	571	0.725
	Pre-STDP	7	572	3.81084
	Pre-STDP	7	573	1.17394
	Pre-STDP	7	574	0.0901388
	Pre-STDP	7	575	1.52069
	Pre-STDP	7	576	1.85506
	Pre-STDP	7	577	2.53291
	Pre-STDP	7	578	2.25194
	Pre-STDP	7	579	3.16267
	Pre-STDP	7	580	1.55604
	Pre-STDP	7	581	0.667083
	Pre-STDP	7	582	2.67967
	Pre-STDP	7	583	3.60702
	Pre-STDP	7	584	0.0353553
	Pre-STDP	7	585	2.23397
	Pre-STDP	7	586	1.17925
	Pre-STDP	7	587	2.9379
	Pre-STDP	7	588	0.529741
	Pre-STDP	7	589	3.32838
	Pre-STDP	7	590	0.908983
	Pre-STDP	7	591	0.901734
	Pre-STDP	7	592	0.936082
	Pre-STDP	7	593	1.89159
	Pre-STDP	7	594	0.0353553
	Pre-STDP	7	595	1.325
	Pre-STDP	7	596	3.52934
	Pre-STDP	7	597	3.58059
	Pre-STDP	7	598	2.23005
	Pre-STDP	7	599	2.21712
	Pre-STDP	7	600	1.00062
	Pre-STDP	7	601	2.29469
	Pre-STDP	7	602	2.07966
	Pre-STDP	7	603	3.92436
	Pre-STDP	7	604	2.55856
	Pre-STDP	7	605	0.973717
	Pre-STDP	7	606	1.00778
	Pre-STDP	7	607	0.125
	Pre-STDP	7	608	0.4272
	Pre-STDP	7	609	0.738241
	Pre-STDP	7	610	2.46501
	Pre-STDP	7	611	3.21257
	Pre-STDP	7	612	2.88141
	Pre-STDP	7	613	2.1055
	Pre-STDP	7	614	1.432
	Pre-STDP	7	615	0.686477
	Pre-STDP	7	616	0.682367
	Pre-STDP	7	617	4.54161
	Pre-STDP	7	618	3.1498
	Pre-STDP	7	619	1.43003
	Pre-STDP	7	620	1.75535
	Pre-STDP	7	621	2.13966
	Pre-STDP	7	622	2.2568
	Pre-STDP	7	623	1.68393
	Pre-STDP	7	624	1.66602
	Pre-STDP	7	625	1.47923
	Pre-STDP	7	626	1.59883
	Pre-STDP	7	627	2.32513
	Pre-STDP	7	628	0.937083
	Pre-STDP	7	629	0.201556
	Pre-STDP	7	630	1.08915
	Pre-STDP	7	631	1.54616
	Pre-STDP	7	632	2.175
	Pre-STDP	7	633	4.20007
	Pre-STDP	7	634	1.64336
	Pre-STDP	7	635	4.7498
	Pre-STDP	7	636	1.60176
	Pre-STDP	7	637	1.43265
	Pre-STDP	7	638	1.13275
	Pre-STDP	7	639	1.90394
	Pre-STDP	7	640	1.20104
	Pre-STDP	7	641	0.862047
	Pre-STDP	7	642	1.36061
	Pre-STDP	7	643	2.74591
	Pre-STDP	7	644	3.11006
	Pre-STDP	7	645	2.78051
	Pre-STDP	7	646	3.44692
	Pre-STDP	7	647	2.7933
	Pre-STDP	7	648	2.64008
	Pre-STDP	7	649	1.06125
	Pre-STDP	7	650	3.38249
	Pre-STDP	7	651	1.74589
	Pre-STDP	7	652	2.12867
	Pre-STDP	7	653	2.5511
	Pre-STDP	7	654	0.05
	Pre-STDP	7	655	1.9276
	Pre-STDP	7	656	1.78273
	Pre-STDP	7	657	1.87949
	Pre-STDP	7	658	1.71555
	Pre-STDP	7	659	2.35611
	Pre-STDP	7	660	4.55501
	Pre-STDP	7	661	2.49111
	Pre-STDP	7	662	1.55503
	Pre-STDP	7	663	0
	Pre-STDP	7	664	2.14491
	Pre-STDP	7	665	1.81004
	Pre-STDP	7	666	1.33088
	Pre-STDP	7	667	1.86078
	Pre-STDP	7	668	2.03991
	Pre-STDP	7	669	3.30189
	Pre-STDP	7	670	0.934077
	Pre-STDP	7	671	1.75446
	Pre-STDP	7	672	1.52315
	Pre-STDP	7	673	3.50464
	Pre-STDP	7	674	1.14701
	Pre-STDP	7	675	1.06595
	Pre-STDP	7	676	1.02956
	Pre-STDP	7	677	2.39178
	Pre-STDP	7	678	3.53774
	Pre-STDP	7	679	3.01848
	Pre-STDP	7	680	3.84846
	Pre-STDP	7	681	1.16887
	Pre-STDP	7	682	3.48003
	Pre-STDP	7	683	1.99531
	Pre-STDP	7	684	1.73566
	Pre-STDP	7	685	3.7869
	Pre-STDP	7	686	1.22066
	Pre-STDP	7	687	2.82423
	Pre-STDP	7	688	1.44957
	Pre-STDP	7	689	1.47076
	Pre-STDP	7	690	2.43977
	Pre-STDP	7	691	1.83525
	Pre-STDP	7	692	2.03915
	Pre-STDP	7	693	1.73566
	Pre-STDP	7	694	1.30886
	Pre-STDP	7	695	1.50187
	Pre-STDP	7	696	1.91735
	Pre-STDP	7	697	3.01848
	Pre-STDP	7	698	0.650481
	Pre-STDP	7	699	3.16
	Pre-STDP	7	700	1.75535
	Pre-STDP	7	701	2.5604
	Pre-STDP	7	702	1.40757
	Pre-STDP	7	703	0.660019
	Pre-STDP	7	704	1.80451
	Pre-STDP	7	705	4.63499
	Pre-STDP	7	706	0.945053
	Pre-STDP	7	707	3.82925
	Pre-STDP	7	708	2.7074
	Pre-STDP	7	709	4.01388
	Pre-STDP	7	710	2.06897
	Pre-STDP	7	711	2.91258
	Pre-STDP	7	712	0.279508
	Pre-STDP	7	713	0.735697
	Pre-STDP	7	714	2.1319
	Pre-STDP	7	715	2.0744
	Pre-STDP	7	716	1.02622
	Pre-STDP	7	717	1.17527
	Pre-STDP	7	718	3.13498
	Pre-STDP	7	719	1
	Pre-STDP	7	720	1.625
	Pre-STDP	7	721	1.80918
	Pre-STDP	7	722	1.45129
	Pre-STDP	7	723	2.03362
	Pre-STDP	7	724	0.55
	Pre-STDP	7	725	1.97895
	Pre-STDP	7	726	2.21923
	Pre-STDP	7	727	2.07981
	Pre-STDP	7	728	1.17527
	Pre-STDP	7	729	5.08736
	Pre-STDP	7	730	2.62797
	Pre-STDP	7	731	0.325
	Pre-STDP	7	732	2.46792
	Pre-STDP	7	733	0.831038
	Pre-STDP	7	734	2.31044
	Pre-STDP	7	735	1.82774
	Pre-STDP	7	736	4.7865
	Pre-STDP	7	737	1.45774
	Pre-STDP	7	738	1.16539
	Pre-STDP	7	739	0.725431
	Pre-STDP	7	740	3.94311
	Pre-STDP	7	741	1.73566
	Pre-STDP	7	742	1.7757
	Pre-STDP	7	743	4.08419
	Pre-STDP	7	744	1.32594
	Pre-STDP	7	745	4.40114
	Pre-STDP	7	746	2.97122
	Pre-STDP	7	747	0.134629
	Pre-STDP	7	748	3.25471
	Pre-STDP	7	749	2.42191
	Pre-STDP	7	750	2.96743
	Pre-STDP	7	751	1.23744
	Pre-STDP	7	752	1.36405
	Pre-STDP	7	753	1.35208
	Pre-STDP	7	754	1.71191
	Pre-STDP	7	755	0.72111
	Pre-STDP	7	756	2.6891
	Pre-STDP	7	757	2.88585
	Pre-STDP	7	758	3.11308
	Pre-STDP	7	759	0.430116
	Pre-STDP	7	760	2.72603
	Pre-STDP	7	761	1.66771
	Pre-STDP	7	762	2.45586
	Pre-STDP	7	763	1.6989
	Pre-STDP	7	764	1.25
	Pre-STDP	7	765	1.67668
	Pre-STDP	7	766	1.31933
	Pre-STDP	7	767	3.08515
	Pre-STDP	7	768	0.0707107
	Pre-STDP	7	769	1.46373
	Pre-STDP	7	770	2.64008
	Pre-STDP	7	771	1.62115
	Pre-STDP	7	772	2.92938
	Pre-STDP	7	773	1.12528
	Pre-STDP	7	774	2.94119
	Pre-STDP	7	775	1.54029
	Pre-STDP	7	776	1.75731
	Pre-STDP	7	777	1.9623
	Pre-STDP	7	778	1.78501
	Pre-STDP	7	779	2.21712
	Pre-STDP	7	780	3.34215
	Pre-STDP	7	781	1.2083
	Pre-STDP	7	782	2.56625
	Pre-STDP	7	783	2.71685
	Pre-STDP	7	784	1.49854
	Pre-STDP	7	785	2.98883
	Pre-STDP	7	786	3.67967
	Pre-STDP	7	787	1.6481
	Pre-STDP	7	788	3.30776
	Pre-STDP	7	789	3.97531
	Pre-STDP	7	790	1.125
	Pre-STDP	7	791	2.69838
	Pre-STDP	7	792	3.02004
	Pre-STDP	7	793	1.09659
	Pre-STDP	7	794	1.24122
	Pre-STDP	7	795	2.09075
	Pre-STDP	7	796	2.52611
	Pre-STDP	7	797	1.87417
	Pre-STDP	7	798	4.65195
	Pre-STDP	7	799	2.10372
	Pre-STDP	7	800	2.36564
	Pre-STDP	7	801	1.05475
	Pre-STDP	7	802	1.67705
	Pre-STDP	7	803	1.71646
	Pre-STDP	7	804	0.725
	Pre-STDP	7	805	3.60017
	Pre-STDP	7	806	1.99123
	Pre-STDP	7	807	0.984886
	Pre-STDP	7	808	2.70647
	Pre-STDP	7	809	2.40325
	Pre-STDP	7	810	1.27304
	Pre-STDP	7	811	1.78361
	Pre-STDP	7	812	0.0353553
	Pre-STDP	7	813	2.1946
	Pre-STDP	7	814	1.76777
	Pre-STDP	7	815	0.933408
	Pre-STDP	7	816	1.62788
	Pre-STDP	7	817	1.875
	Pre-STDP	7	818	0.223607
	Pre-STDP	7	819	1.39933
	Pre-STDP	7	820	2.31138
	Pre-STDP	7	821	1.61574
	Pre-STDP	7	822	1.57341
	Pre-STDP	7	823	1.42522
	Pre-STDP	7	824	1.5405
	Pre-STDP	7	825	1.28282
	Pre-STDP	7	826	2.39087
	Pre-STDP	7	827	3.2524
	Pre-STDP	7	828	0.160078
	Pre-STDP	7	829	3.19061
	Pre-STDP	7	830	0.986154
	Pre-STDP	7	831	2.63059
	Pre-STDP	7	832	1.58371
	Pre-STDP	7	833	1.77341
	Pre-STDP	7	834	1.21501
	Pre-STDP	7	835	1.72047
	Pre-STDP	7	836	1.75535
	Pre-STDP	7	837	1.15244
	Pre-STDP	7	838	1.95576
	Pre-STDP	7	839	1.08915
	Pre-STDP	7	840	1.15353
	Pre-STDP	7	841	0.612883
	Pre-STDP	7	842	2.01324
	Pre-STDP	7	843	1.23946
	Pre-STDP	7	844	1.97943
	Pre-STDP	7	845	1.80174
	Pre-STDP	7	846	0.515388
	Pre-STDP	7	847	1.25623
	Pre-STDP	7	848	1.46309
	Pre-STDP	7	849	1.66208
	Pre-STDP	7	850	2.27005
	Pre-STDP	7	851	1.16539
	Pre-STDP	7	852	1.30096
	Pre-STDP	7	853	1.57421
	Pre-STDP	7	854	1.18585
	Pre-STDP	7	855	1.1451
	Pre-STDP	7	856	1.30384
	Pre-STDP	7	857	1.09144
	Pre-STDP	7	858	1.01796
	Pre-STDP	7	859	1.6906
	Pre-STDP	7	860	1.25623
	Pre-STDP	7	861	2.04022
	Pre-STDP	7	862	1.43723
	Pre-STDP	7	863	1.24122
	Pre-STDP	7	864	2.55012
	Pre-STDP	7	865	1.75089
	Pre-STDP	7	866	1.56924
	Pre-STDP	7	867	1.62211
	Pre-STDP	7	868	2.24569
	Pre-STDP	7	869	2.37697
	Pre-STDP	7	870	2.26509
	Pre-STDP	7	871	2.26964
	Pre-STDP	7	872	1.05948
	Pre-STDP	7	873	1.70165
	Pre-STDP	7	874	1.34768
	Pre-STDP	7	875	1.08311
	Pre-STDP	7	876	1.67519
	Pre-STDP	7	877	0.689656
	Pre-STDP	7	878	0.0790569
	Pre-STDP	7	879	1.06095
	Pre-STDP	7	880	1.90804
	Pre-STDP	7	881	2.15783
	Pre-STDP	7	882	1.58528
	Pre-STDP	7	883	0.364005
	Pre-STDP	7	884	0.0353553
	Pre-STDP	7	885	1.53175
	Pre-STDP	7	886	1.87683
	Pre-STDP	7	887	1.86078
	Pre-STDP	7	888	1.59001
	Pre-STDP	7	889	2.1691
	Pre-STDP	7	890	0.986471
	Pre-STDP	7	891	1.61652
	Pre-STDP	7	892	1.4885
	Pre-STDP	7	893	1.7644
	Pre-STDP	7	894	1.53664
	Pre-STDP	7	895	2.21923
	Pre-STDP	7	896	2.36907
	Pre-STDP	7	897	1.32027
	Pre-STDP	7	898	1.11496
	Pre-STDP	7	899	1.48766
	Pre-STDP	7	900	1.7221
	Pre-STDP	7	901	1.40757
	Pre-STDP	7	902	2.46018
	Pre-STDP	7	903	2.09001
	Pre-STDP	7	904	2.83295
	Pre-STDP	7	905	1.60877
	Pre-STDP	7	906	0.025
	Pre-STDP	7	907	0.436606
	Pre-STDP	7	908	1.32004
	Pre-STDP	7	909	1.8434
	Pre-STDP	7	910	2.32983
	Pre-STDP	7	911	2.10193
	Pre-STDP	7	912	1.32689
	Pre-STDP	7	913	0.618466
	Pre-STDP	7	914	0.230489
	Pre-STDP	7	915	1.39665
	Pre-STDP	7	916	1.5052
	Pre-STDP	7	917	1.39933
	Pre-STDP	7	918	1.55604
	Pre-STDP	7	919	1.55985
	Pre-STDP	7	920	1.92419
	Pre-STDP	7	921	1.71026
	Pre-STDP	7	922	1.11943
	Pre-STDP	7	923	2.08102
	Pre-STDP	7	924	1.19713
	Pre-STDP	7	925	1.10736
	Pre-STDP	7	926	0.8
	Pre-STDP	7	927	0.824621
	Pre-STDP	7	928	1.81108
	Pre-STDP	7	929	1.35301
	Pre-STDP	7	930	0.0353553
	Pre-STDP	7	931	1.11943
	Pre-STDP	7	932	1.62211
	Pre-STDP	7	933	1.73566
	Pre-STDP	7	934	0.604669
	Pre-STDP	7	935	1.56625
	Pre-STDP	7	936	0.937083
	Pre-STDP	7	937	2.11808
	Pre-STDP	7	938	0.673146
	Pre-STDP	7	939	0.794512
	Pre-STDP	7	940	1.84001
	Pre-STDP	7	941	1.02042
	Pre-STDP	7	942	0.874643
	Pre-STDP	7	943	1.55423
	Pre-STDP	7	944	0.701783
	Pre-STDP	7	945	0.304138
	Pre-STDP	7	946	1.95975
	Pre-STDP	7	947	0.70445
	Pre-STDP	7	948	1.50416
	Pre-STDP	7	949	1.08915
	Pre-STDP	7	950	1.9851
	Pre-STDP	7	951	2.4842
	Pre-STDP	7	952	1.24197
	Pre-STDP	7	953	1.48871
	Pre-STDP	7	954	1.45022
	Pre-STDP	7	955	1.85826
	Pre-STDP	7	956	1.54029
	Pre-STDP	7	957	1.04672
	Pre-STDP	7	958	1.35208
	Pre-STDP	7	959	1.525
	Pre-STDP	7	960	0.892328
	Pre-STDP	7	961	1.46735
	Pre-STDP	7	962	0.625
	Pre-STDP	7	963	0.620987
	Pre-STDP	7	964	1.77781
	Pre-STDP	7	965	1.7221
	Pre-STDP	7	966	1.83439
	Pre-STDP	7	967	0.785016
	Pre-STDP	7	968	1.94487
	Pre-STDP	7	969	1.31529
	Pre-STDP	7	970	1.09659
	Pre-STDP	7	971	0.893378
	Pre-STDP	7	972	1.89159
	Pre-STDP	7	973	1.53501
	Pre-STDP	7	974	1.94968
	Pre-STDP	7	975	1.72355
	Pre-STDP	7	976	1.20934
	Pre-STDP	7	977	0.859142
	Pre-STDP	7	978	2.23509
	Pre-STDP	7	979	1.90066
	Pre-STDP	7	980	1.47182
	Pre-STDP	7	981	1.48661
	Pre-STDP	7	982	2.81036
	Pre-STDP	7	983	2.81702
	Pre-STDP	7	984	0.895126
	Pre-STDP	7	985	0.539676
	Pre-STDP	7	986	1.33838
	Pre-STDP	7	987	2.21472
	Pre-STDP	7	988	1.38609
	Pre-STDP	7	989	0.895126
	Pre-STDP	7	990	0.540833
	Pre-STDP	7	991	1.54353
	Pre-STDP	7	992	1.20052
	Pre-STDP	7	993	1.81401
	Pre-STDP	7	994	1.90296
	Pre-STDP	7	995	1.75731
	Pre-STDP	7	996	1.25723
	Pre-STDP	7	997	2.00328
	Pre-STDP	7	998	1.15569
[truncated: 38,002 more rows]

## Sheet: Fig 2h
Figure 2h
	group	network	pct_inactive
	Pre-STDP	1	0.066
	Pre-STDP	2	0.086
	Pre-STDP	3	0.064
	Pre-STDP	4	0.065
	Pre-STDP	5	0.072
	Pre-STDP	6	0.053
	Pre-STDP	7	0.062
	Pre-STDP	8	0.053
	Post-STDP	1	0.017
	Post-STDP	2	0.012
	Post-STDP	3	0.011
	Post-STDP	4	0.013
	Post-STDP	5	0.009
	Post-STDP	6	0.007
	Post-STDP	7	0.01
	Post-STDP	8	0.009
	Mean-match	1	0.044
	Mean-match	2	0.062
	Mean-match	3	0.036
	Mean-match	4	0.035
	Mean-match	5	0.052
	Mean-match	6	0.042
	Mean-match	7	0.049
	Mean-match	8	0.036
	Shuffle	1	0.044
	Shuffle	2	0.034
	Shuffle	3	0.032
	Shuffle	4	0.044
	Shuffle	5	0.04
	Shuffle	6	0.037
	Shuffle	7	0.046
	Shuffle	8	0.029

## Sheet: Fig 2i
Figure 2i
	group	network	d_prime
	Pre-STDP	1	3.44525
	Pre-STDP	2	3.59941
	Pre-STDP	3	3.58009
	Pre-STDP	4	3.466
	Pre-STDP	5	3.98078
	Pre-STDP	6	3.42009
	Pre-STDP	7	3.34983
	Pre-STDP	8	3.58529
	Post-STDP	1	4.34805
	Post-STDP	2	4.90401
	Post-STDP	3	4.23179
	Post-STDP	4	5.1574
	Post-STDP	5	4.13865
	Post-STDP	6	4.63803
	Post-STDP	7	5.1585
	Post-STDP	8	4.23118
	Mean-match	1	4.02217
	Mean-match	2	3.84921
	Mean-match	3	3.8752
	Mean-match	4	3.40497
	Mean-match	5	4.53707
	Mean-match	6	4.23137
	Mean-match	7	4.02217
	Mean-match	8	3.71886
	Shuffle	1	3.56955
	Shuffle	2	3.77883
	Shuffle	3	3.16208
	Shuffle	4	4.10437
	Shuffle	5	4.29579
	Shuffle	6	4.20163
	Shuffle	7	3.34958
	Shuffle	8	3.51187

[truncated: 57 more sheets: Fig 3a, Fig 3b, Fig 3c, Fig 3d, Fig 3e, Fig 3f, Fig 3g, Fig 3h, Fig 3i, Fig 4c, Fig 4e, Fig 4f, Fig 4g, Fig 5d, Fig 5e, Fig 5f, Fig 5g, ED Fig 1, ED Fig 2e, ED Fig 2f …]
